# Supplementary material for: Global analysis of protein lysine succinylation profiles in common wheat
Source: BMC Genomics. 2017 Apr 20;18:309. doi: 10.1186/s12864-017-3698-2 (PMC5397794; doi:10.1186/s12864-017-3698-2)
Supplement: Supplementary file 2 — The identified lysine succinylation sites in common wheat. Table S2. Protein GO enrichment based on biological process. Table S3 Protein GO enrichment based on molecular function. Table S4.. Protein GO enrichment based on cellular component. Table S5. Protein domain enrichment analysis. Table S6. Protein pathway enrichment analysis. Table S7. Protein interaction network of acetylated proteins. Table S8. Information of protein interaction networks. Table S9. 33 common elements in “acetylated protein” and “succinylated protein”. Table S10. 21 common sites in acetylation and succinylation. Table S11. Homologous succinylated proteins identified in common wheat and Brachypodium distachyon. Table S12. KEGG pathway analysis of the homologous succinylated proteins identified in common wheat and Brachypodium distachyon. (XLS 583 kb) [file 12864_2017_3698_MOESM2_ESM.xls]

## Sheet: Title page
Global analysis of protein lysine succinylation profiles in common wheat
Yumei Zhang1†, Guangyuan Wang2†, Limin Song1, Ping Mu1, Shu Wang3, Wenxing Liang1*, Qi Lin1*
Table S1. The identifed lysine succinylation sites in common wheat
Table S2. Protein GO enrichment based on biological process
Table S3. Protein GO enrichment based on molecular function
Table S4. Protein GO enrichment based on cellular component
Table S5. Protein domain enrichment analysis
Table S6. Protein pathway enrichment analysis
Table S7. Protein interaction network of acetylated proteins
Table S8. Information of protein interaction networks
Table S9. 33 common elements in "acetylated protein" and "succinylated protein"
Table S10. 21 common sites in acetylation and succinylation
Table S11. Homologous succinylated proteins identified in common wheat and Brachypodium distachyon
Table S12. KEGG pathway analysis of the homologous succinylated proteins identified in common wheat and Brachypodium distachyon

## Sheet: Table S1
Table S1. The identifed lysine succinylation sites in common wheat
Protein groups	Protein ID	Protein name	Localization prob	Score	PEP	Positions within proteins	Modified sequence	Charge	m/z	Intensity	Mass error [ppm]	Motif Peptide	Motif Logo	Subcellular Location	Biological_Process	Molecular_Function	Cellular_Component	KO No.	Gene desc	Pathway desc	Interpro Domain
G5DFC5;A0A096UL77;W5BRW8;L0GED8;W5D4G1;W5CLK1;W5DHG0	L0GED8	14-3-3 protein	1	116.24	2.21961e-06	75	_IISSIEQK(su)EESR_	2	759.886	2946400	0.62408			chloroplast				K06630	YWHAE; 14-3-3 protein epsilon	ko04390~Hippo signaling pathway;ko04391~Hippo signaling pathway - fly;ko04151~PI3K-Akt signaling pathway;ko04110~Cell cycle;ko04114~Oocyte meiosis;ko04722~Neurotrophin signaling pathway;ko05203~Viral carcinogenesis;ko05169~Epstein-Barr virus infection;	IPR000308~14-3-3 protein;IPR023409~14-3-3 protein, conserved site;IPR023410~14-3-3 domain;
Q1XIR9;Q1XH04;W5BAF7;W5BVE0	Q1XIR9	4-hydroxy-7-methoxy-3-oxo-3,4-dihydro-2H-1,4-benzoxazin-2-yl glucoside beta-D-glucosidase 1a, chloroplastic	1	91.906	0.0119148	550	_FNSVPK(su)R_	2	474.251	6419200	1.2106	KWFAKFNSVPKRLLKTTNNNA	.......S..K..........	chloroplast	GO:0005975~carbohydrate metabolic process;GO:0008150~biological_process;GO:0008152~metabolic process;GO:0044238~primary metabolic process;GO:0071704~organic substance metabolic process;	GO:0004553~hydrolase activity, hydrolyzing O-glycosyl compounds;GO:0008422~beta-glucosidase activity;GO:0015926~glucosidase activity;	GO:0005575~cellular_component;GO:0005622~intracellular;GO:0005623~cell;GO:0005737~cytoplasm;GO:0009507~chloroplast;GO:0009536~plastid;GO:0043226~organelle;GO:0043227~membrane-bounded organelle;GO:0043229~intracellular organelle;GO:0043231~intracellular membrane-bounded organelle;GO:0044424~intracellular part;GO:0044444~cytoplasmic part;GO:0044464~cell part;				IPR001360~Glycoside hydrolase, family 1;IPR013781~Glycoside hydrolase, catalytic domain;IPR017853~Glycoside hydrolase superfamily;IPR018120~Glycoside hydrolase, family 1, active site;
Q1XIR9;Q1XH04;W5BAF7;W5BVE0	Q1XIR9	4-hydroxy-7-methoxy-3-oxo-3,4-dihydro-2H-1,4-benzoxazin-2-yl glucoside beta-D-glucosidase 1a, chloroplastic	1	53.08	0.0402449	544	_WFAK(su)FNSVPK_	2	662.34	11254000	0.94653	KLKKSAKWFAKFNSVPKRLLK	..........K......R...	chloroplast	GO:0005975~carbohydrate metabolic process;GO:0008150~biological_process;GO:0008152~metabolic process;GO:0044238~primary metabolic process;GO:0071704~organic substance metabolic process;	GO:0004553~hydrolase activity, hydrolyzing O-glycosyl compounds;GO:0008422~beta-glucosidase activity;GO:0015926~glucosidase activity;	GO:0005575~cellular_component;GO:0005622~intracellular;GO:0005623~cell;GO:0005737~cytoplasm;GO:0009507~chloroplast;GO:0009536~plastid;GO:0043226~organelle;GO:0043227~membrane-bounded organelle;GO:0043229~intracellular organelle;GO:0043231~intracellular membrane-bounded organelle;GO:0044424~intracellular part;GO:0044444~cytoplasmic part;GO:0044464~cell part;				IPR001360~Glycoside hydrolase, family 1;IPR013781~Glycoside hydrolase, catalytic domain;IPR017853~Glycoside hydrolase superfamily;IPR018120~Glycoside hydrolase, family 1, active site;
W5DSM5;W5HJG0;W5IBV2	W5IBV2	Acetyltransferase component of pyruvate dehydrogenase complex	0.997965	70.112	0.0229373	357	_AK(su)DNSLKPEDYEGGTFTVSNLGGPFGIK_	3	1014.5	47937000	-0.15404	DEVKQLALRAKDNSLKPEDYE	...K......K..........	chloroplast	GO:0006082~organic acid metabolic process;GO:0006090~pyruvate metabolic process;GO:0019752~carboxylic acid metabolic process;GO:0032787~monocarboxylic acid metabolic process;GO:0043436~oxoacid metabolic process;	GO:0003824~catalytic activity;GO:0004742~dihydrolipoyllysine-residue acetyltransferase activity;GO:0016407~acetyltransferase activity;GO:0016417~S-acyltransferase activity;GO:0016418~S-acetyltransferase activity;GO:0016740~transferase activity;GO:0016746~transferase activity, transferring acyl groups;GO:0016747~transferase activity, transferring acyl groups other than amino-acyl groups;GO:0030523…	GO:0005575~cellular_component;GO:0005622~intracellular;GO:0005623~cell;GO:0005737~cytoplasm;GO:0005739~mitochondrion;GO:0005759~mitochondrial matrix;GO:0031974~membrane-enclosed lumen;GO:0043226~organelle;GO:0043229~intracellular organelle;GO:0043233~organelle lumen;GO:0043234~protein complex;GO:0044422~organelle part;GO:0044424~intracellular part;GO:0044429~mitochondrial part;GO:0044444~cytoplas…	K00627	DLAT, aceF, pdhC; pyruvate dehydrogenase E2 component (dihydrolipoamide acetyltransferase) [EC:2.3.1.12]	ko00010~Glycolysis / Gluconeogenesis;ko00020~Citrate cycle (TCA cycle);ko00620~Pyruvate metabolism;	IPR000089~Biotin/lipoyl attachment;IPR001078~2-oxoacid dehydrogenase acyltransferase, catalytic domain;IPR003016~2-oxo acid dehydrogenase, lipoyl-binding site;IPR004167~E3-binding domain;IPR006257~Dihydrolipoyllysine-residue acetyltransferase component of pyruvate dehydrogenase complex;IPR011053~Single hybrid motif;IPR023213~Chloramphenicol acetyltransferase-like domain;
W5DSM5;W5HJG0;W5IBV2	W5IBV2	Acetyltransferase component of pyruvate dehydrogenase complex	1	80.014	0.0043671	96	_IVCGDGAK(su)EIK_	2	645.324	2853800	0.081586			chloroplast	GO:0006082~organic acid metabolic process;GO:0006090~pyruvate metabolic process;GO:0019752~carboxylic acid metabolic process;GO:0032787~monocarboxylic acid metabolic process;GO:0043436~oxoacid metabolic process;	GO:0003824~catalytic activity;GO:0004742~dihydrolipoyllysine-residue acetyltransferase activity;GO:0016407~acetyltransferase activity;GO:0016417~S-acyltransferase activity;GO:0016418~S-acetyltransferase activity;GO:0016740~transferase activity;GO:0016746~transferase activity, transferring acyl groups;GO:0016747~transferase activity, transferring acyl groups other than amino-acyl groups;GO:0030523…	GO:0005575~cellular_component;GO:0005622~intracellular;GO:0005623~cell;GO:0005737~cytoplasm;GO:0005739~mitochondrion;GO:0005759~mitochondrial matrix;GO:0031974~membrane-enclosed lumen;GO:0043226~organelle;GO:0043229~intracellular organelle;GO:0043233~organelle lumen;GO:0043234~protein complex;GO:0044422~organelle part;GO:0044424~intracellular part;GO:0044429~mitochondrial part;GO:0044444~cytoplas…	K00627	DLAT, aceF, pdhC; pyruvate dehydrogenase E2 component (dihydrolipoamide acetyltransferase) [EC:2.3.1.12]	ko00010~Glycolysis / Gluconeogenesis;ko00020~Citrate cycle (TCA cycle);ko00620~Pyruvate metabolism;	IPR000089~Biotin/lipoyl attachment;IPR001078~2-oxoacid dehydrogenase acyltransferase, catalytic domain;IPR003016~2-oxo acid dehydrogenase, lipoyl-binding site;IPR004167~E3-binding domain;IPR006257~Dihydrolipoyllysine-residue acetyltransferase component of pyruvate dehydrogenase complex;IPR011053~Single hybrid motif;IPR023213~Chloramphenicol acetyltransferase-like domain;
W5DSM5;W5HJG0;W5IBV2	W5IBV2	Acetyltransferase component of pyruvate dehydrogenase complex	1	79.875	0.000672546	280	_SELNPMQDASGGK(su)K_	2	781.362	7357400	0.41165	LNPMQDASGGKKISINDLVIK	.......S..K..........	chloroplast	GO:0006082~organic acid metabolic process;GO:0006090~pyruvate metabolic process;GO:0019752~carboxylic acid metabolic process;GO:0032787~monocarboxylic acid metabolic process;GO:0043436~oxoacid metabolic process;	GO:0003824~catalytic activity;GO:0004742~dihydrolipoyllysine-residue acetyltransferase activity;GO:0016407~acetyltransferase activity;GO:0016417~S-acyltransferase activity;GO:0016418~S-acetyltransferase activity;GO:0016740~transferase activity;GO:0016746~transferase activity, transferring acyl groups;GO:0016747~transferase activity, transferring acyl groups other than amino-acyl groups;GO:0030523…	GO:0005575~cellular_component;GO:0005622~intracellular;GO:0005623~cell;GO:0005737~cytoplasm;GO:0005739~mitochondrion;GO:0005759~mitochondrial matrix;GO:0031974~membrane-enclosed lumen;GO:0043226~organelle;GO:0043229~intracellular organelle;GO:0043233~organelle lumen;GO:0043234~protein complex;GO:0044422~organelle part;GO:0044424~intracellular part;GO:0044429~mitochondrial part;GO:0044444~cytoplas…	K00627	DLAT, aceF, pdhC; pyruvate dehydrogenase E2 component (dihydrolipoamide acetyltransferase) [EC:2.3.1.12]	ko00010~Glycolysis / Gluconeogenesis;ko00020~Citrate cycle (TCA cycle);ko00620~Pyruvate metabolism;	IPR000089~Biotin/lipoyl attachment;IPR001078~2-oxoacid dehydrogenase acyltransferase, catalytic domain;IPR003016~2-oxo acid dehydrogenase, lipoyl-binding site;IPR004167~E3-binding domain;IPR006257~Dihydrolipoyllysine-residue acetyltransferase component of pyruvate dehydrogenase complex;IPR011053~Single hybrid motif;IPR023213~Chloramphenicol acetyltransferase-like domain;
W5IBV2	W5IBV2	Acetyltransferase component of pyruvate dehydrogenase complex	1	153.39	7.05266e-16	350	_GLATIADEVK(su)QLALR_	3	566.653	127490000	-0.60637	KGLATIADEVKQLALRAKDNS	..L.......K..........	chloroplast	GO:0006082~organic acid metabolic process;GO:0006090~pyruvate metabolic process;GO:0019752~carboxylic acid metabolic process;GO:0032787~monocarboxylic acid metabolic process;GO:0043436~oxoacid metabolic process;	GO:0003824~catalytic activity;GO:0004742~dihydrolipoyllysine-residue acetyltransferase activity;GO:0016407~acetyltransferase activity;GO:0016417~S-acyltransferase activity;GO:0016418~S-acetyltransferase activity;GO:0016740~transferase activity;GO:0016746~transferase activity, transferring acyl groups;GO:0016747~transferase activity, transferring acyl groups other than amino-acyl groups;GO:0030523…	GO:0005575~cellular_component;GO:0005622~intracellular;GO:0005623~cell;GO:0005737~cytoplasm;GO:0005739~mitochondrion;GO:0005759~mitochondrial matrix;GO:0031974~membrane-enclosed lumen;GO:0043226~organelle;GO:0043229~intracellular organelle;GO:0043233~organelle lumen;GO:0043234~protein complex;GO:0044422~organelle part;GO:0044424~intracellular part;GO:0044429~mitochondrial part;GO:0044444~cytoplas…	K00627	DLAT, aceF, pdhC; pyruvate dehydrogenase E2 component (dihydrolipoamide acetyltransferase) [EC:2.3.1.12]	ko00010~Glycolysis / Gluconeogenesis;ko00020~Citrate cycle (TCA cycle);ko00620~Pyruvate metabolism;	IPR000089~Biotin/lipoyl attachment;IPR001078~2-oxoacid dehydrogenase acyltransferase, catalytic domain;IPR003016~2-oxo acid dehydrogenase, lipoyl-binding site;IPR004167~E3-binding domain;IPR006257~Dihydrolipoyllysine-residue acetyltransferase component of pyruvate dehydrogenase complex;IPR011053~Single hybrid motif;IPR023213~Chloramphenicol acetyltransferase-like domain;
W5HJG0	W5HJG0	Acetyltransferase component of pyruvate dehydrogenase complex	1	92.939	6.17071e-05	438	_GLAAIADEVK(su)QLASR_	3	547.965	48125000	1.3734	KGLAAIADEVKQLASRAKDNS	..L.......K..........	chloroplast	GO:0006082~organic acid metabolic process;GO:0006090~pyruvate metabolic process;GO:0019752~carboxylic acid metabolic process;GO:0032787~monocarboxylic acid metabolic process;GO:0043436~oxoacid metabolic process;	GO:0003824~catalytic activity;GO:0004742~dihydrolipoyllysine-residue acetyltransferase activity;GO:0016407~acetyltransferase activity;GO:0016417~S-acyltransferase activity;GO:0016418~S-acetyltransferase activity;GO:0016740~transferase activity;GO:0016746~transferase activity, transferring acyl groups;GO:0016747~transferase activity, transferring acyl groups other than amino-acyl groups;GO:0030523…	GO:0005575~cellular_component;GO:0005622~intracellular;GO:0005623~cell;GO:0005737~cytoplasm;GO:0005739~mitochondrion;GO:0005759~mitochondrial matrix;GO:0031974~membrane-enclosed lumen;GO:0043226~organelle;GO:0043229~intracellular organelle;GO:0043233~organelle lumen;GO:0043234~protein complex;GO:0044422~organelle part;GO:0044424~intracellular part;GO:0044429~mitochondrial part;GO:0044444~cytoplas…	K00627	DLAT, aceF, pdhC; pyruvate dehydrogenase E2 component (dihydrolipoamide acetyltransferase) [EC:2.3.1.12]	ko00010~Glycolysis / Gluconeogenesis;ko00020~Citrate cycle (TCA cycle);ko00620~Pyruvate metabolism;	IPR000089~Biotin/lipoyl attachment;IPR001078~2-oxoacid dehydrogenase acyltransferase, catalytic domain;IPR003016~2-oxo acid dehydrogenase, lipoyl-binding site;IPR004167~E3-binding domain;IPR006257~Dihydrolipoyllysine-residue acetyltransferase component of pyruvate dehydrogenase complex;IPR011053~Single hybrid motif;IPR023213~Chloramphenicol acetyltransferase-like domain;
W5DSM5	W5DSM5	Acetyltransferase component of pyruvate dehydrogenase complex	1	87.519	0.000304322	312	_GLATIADEVK(su)QLASR_	2	836.449	46093000	1.0564	KGLATIADEVKQLASRAKDNS	..L.......K..........	cytosol	GO:0006082~organic acid metabolic process;GO:0006090~pyruvate metabolic process;GO:0019752~carboxylic acid metabolic process;GO:0032787~monocarboxylic acid metabolic process;GO:0043436~oxoacid metabolic process;	GO:0003824~catalytic activity;GO:0004742~dihydrolipoyllysine-residue acetyltransferase activity;GO:0016407~acetyltransferase activity;GO:0016417~S-acyltransferase activity;GO:0016418~S-acetyltransferase activity;GO:0016740~transferase activity;GO:0016746~transferase activity, transferring acyl groups;GO:0016747~transferase activity, transferring acyl groups other than amino-acyl groups;GO:0030523…	GO:0005575~cellular_component;GO:0005622~intracellular;GO:0005623~cell;GO:0005737~cytoplasm;GO:0005739~mitochondrion;GO:0005759~mitochondrial matrix;GO:0031974~membrane-enclosed lumen;GO:0043226~organelle;GO:0043229~intracellular organelle;GO:0043233~organelle lumen;GO:0043234~protein complex;GO:0044422~organelle part;GO:0044424~intracellular part;GO:0044429~mitochondrial part;GO:0044444~cytoplas…	K00627	DLAT, aceF, pdhC; pyruvate dehydrogenase E2 component (dihydrolipoamide acetyltransferase) [EC:2.3.1.12]	ko00010~Glycolysis / Gluconeogenesis;ko00020~Citrate cycle (TCA cycle);ko00620~Pyruvate metabolism;	IPR000089~Biotin/lipoyl attachment;IPR001078~2-oxoacid dehydrogenase acyltransferase, catalytic domain;IPR003016~2-oxo acid dehydrogenase, lipoyl-binding site;IPR004167~E3-binding domain;IPR006257~Dihydrolipoyllysine-residue acetyltransferase component of pyruvate dehydrogenase complex;IPR011053~Single hybrid motif;IPR023213~Chloramphenicol acetyltransferase-like domain;
W5GST4;W5GDD9;W5H528	W5GST4	Acetyltransferase component of pyruvate dehydrogenase complex	1	75.018	0.00173871	284	_LRGELNPLQEASGGK(su)K_	3	599.655	30470000	-1.2216	LNPLQEASGGKKISINDLVIK	.......S..K..........	chloroplast	GO:0006082~organic acid metabolic process;GO:0006090~pyruvate metabolic process;GO:0019752~carboxylic acid metabolic process;GO:0032787~monocarboxylic acid metabolic process;GO:0043436~oxoacid metabolic process;	GO:0003824~catalytic activity;GO:0004742~dihydrolipoyllysine-residue acetyltransferase activity;GO:0016407~acetyltransferase activity;GO:0016417~S-acyltransferase activity;GO:0016418~S-acetyltransferase activity;GO:0016740~transferase activity;GO:0016746~transferase activity, transferring acyl groups;GO:0016747~transferase activity, transferring acyl groups other than amino-acyl groups;GO:0030523…	GO:0005575~cellular_component;GO:0005622~intracellular;GO:0005623~cell;GO:0005737~cytoplasm;GO:0005739~mitochondrion;GO:0005759~mitochondrial matrix;GO:0031974~membrane-enclosed lumen;GO:0043226~organelle;GO:0043229~intracellular organelle;GO:0043233~organelle lumen;GO:0043234~protein complex;GO:0044422~organelle part;GO:0044424~intracellular part;GO:0044429~mitochondrial part;GO:0044444~cytoplas…	K00627	DLAT, aceF, pdhC; pyruvate dehydrogenase E2 component (dihydrolipoamide acetyltransferase) [EC:2.3.1.12]	ko00010~Glycolysis / Gluconeogenesis;ko00020~Citrate cycle (TCA cycle);ko00620~Pyruvate metabolism;	IPR000089~Biotin/lipoyl attachment;IPR001078~2-oxoacid dehydrogenase acyltransferase, catalytic domain;IPR003016~2-oxo acid dehydrogenase, lipoyl-binding site;IPR004167~E3-binding domain;IPR006257~Dihydrolipoyllysine-residue acetyltransferase component of pyruvate dehydrogenase complex;IPR011053~Single hybrid motif;IPR023213~Chloramphenicol acetyltransferase-like domain;
W5GST4;W5GDD9;W5H528	W5GST4	Acetyltransferase component of pyruvate dehydrogenase complex	1	132.79	2.89785e-10	354	_GLGTIGEEVK(su)QLAQR_	2	849.955	201280000	-1.26	KGLGTIGEEVKQLAQRARDNS	..........K......R...	chloroplast	GO:0006082~organic acid metabolic process;GO:0006090~pyruvate metabolic process;GO:0019752~carboxylic acid metabolic process;GO:0032787~monocarboxylic acid metabolic process;GO:0043436~oxoacid metabolic process;	GO:0003824~catalytic activity;GO:0004742~dihydrolipoyllysine-residue acetyltransferase activity;GO:0016407~acetyltransferase activity;GO:0016417~S-acyltransferase activity;GO:0016418~S-acetyltransferase activity;GO:0016740~transferase activity;GO:0016746~transferase activity, transferring acyl groups;GO:0016747~transferase activity, transferring acyl groups other than amino-acyl groups;GO:0030523…	GO:0005575~cellular_component;GO:0005622~intracellular;GO:0005623~cell;GO:0005737~cytoplasm;GO:0005739~mitochondrion;GO:0005759~mitochondrial matrix;GO:0031974~membrane-enclosed lumen;GO:0043226~organelle;GO:0043229~intracellular organelle;GO:0043233~organelle lumen;GO:0043234~protein complex;GO:0044422~organelle part;GO:0044424~intracellular part;GO:0044429~mitochondrial part;GO:0044444~cytoplas…	K00627	DLAT, aceF, pdhC; pyruvate dehydrogenase E2 component (dihydrolipoamide acetyltransferase) [EC:2.3.1.12]	ko00010~Glycolysis / Gluconeogenesis;ko00020~Citrate cycle (TCA cycle);ko00620~Pyruvate metabolism;	IPR000089~Biotin/lipoyl attachment;IPR001078~2-oxoacid dehydrogenase acyltransferase, catalytic domain;IPR003016~2-oxo acid dehydrogenase, lipoyl-binding site;IPR004167~E3-binding domain;IPR006257~Dihydrolipoyllysine-residue acetyltransferase component of pyruvate dehydrogenase complex;IPR011053~Single hybrid motif;IPR023213~Chloramphenicol acetyltransferase-like domain;
W5GST4;W5GDD9;W5H528	W5GST4	Acetyltransferase component of pyruvate dehydrogenase complex	1	71.08	0.00688075	446	_VIDGAIGAEFLK(su)AFK_	2	839.956	42651000	3.2435			chloroplast	GO:0006082~organic acid metabolic process;GO:0006090~pyruvate metabolic process;GO:0019752~carboxylic acid metabolic process;GO:0032787~monocarboxylic acid metabolic process;GO:0043436~oxoacid metabolic process;	GO:0003824~catalytic activity;GO:0004742~dihydrolipoyllysine-residue acetyltransferase activity;GO:0016407~acetyltransferase activity;GO:0016417~S-acyltransferase activity;GO:0016418~S-acetyltransferase activity;GO:0016740~transferase activity;GO:0016746~transferase activity, transferring acyl groups;GO:0016747~transferase activity, transferring acyl groups other than amino-acyl groups;GO:0030523…	GO:0005575~cellular_component;GO:0005622~intracellular;GO:0005623~cell;GO:0005737~cytoplasm;GO:0005739~mitochondrion;GO:0005759~mitochondrial matrix;GO:0031974~membrane-enclosed lumen;GO:0043226~organelle;GO:0043229~intracellular organelle;GO:0043233~organelle lumen;GO:0043234~protein complex;GO:0044422~organelle part;GO:0044424~intracellular part;GO:0044429~mitochondrial part;GO:0044444~cytoplas…	K00627	DLAT, aceF, pdhC; pyruvate dehydrogenase E2 component (dihydrolipoamide acetyltransferase) [EC:2.3.1.12]	ko00010~Glycolysis / Gluconeogenesis;ko00020~Citrate cycle (TCA cycle);ko00620~Pyruvate metabolism;	IPR000089~Biotin/lipoyl attachment;IPR001078~2-oxoacid dehydrogenase acyltransferase, catalytic domain;IPR003016~2-oxo acid dehydrogenase, lipoyl-binding site;IPR004167~E3-binding domain;IPR006257~Dihydrolipoyllysine-residue acetyltransferase component of pyruvate dehydrogenase complex;IPR011053~Single hybrid motif;IPR023213~Chloramphenicol acetyltransferase-like domain;
W5EGU0;W5E8H4;W5EXE5	W5EGU0	Aconitate hydratase	1	81.526	0.000314948	237	_ANNMFVDYK(su)QVQAER_	3	638.3	12146000	-2.0752			cytosol	GO:0000302~response to reactive oxygen species;GO:0005975~carbohydrate metabolic process;GO:0005996~monosaccharide metabolic process;GO:0006006~glucose metabolic process;GO:0006007~glucose catabolic process;GO:0006082~organic acid metabolic process;GO:0006090~pyruvate metabolic process;GO:0006091~generation of precursor metabolites and energy;GO:0006096~glycolytic process;GO:0006101~citrate metab…	GO:0003729~mRNA binding;GO:0003824~catalytic activity;GO:0003994~aconitate hydratase activity;GO:0005488~binding;GO:0005507~copper ion binding;GO:0016829~lyase activity;GO:0016835~carbon-oxygen lyase activity;GO:0016836~hydro-lyase activity;GO:0043167~ion binding;GO:0043169~cation binding;GO:0046872~metal ion binding;GO:0046914~transition metal ion binding;GO:0048027~mRNA 5'-UTR binding;GO:005153…	GO:0005575~cellular_component;GO:0005576~extracellular region;GO:0005622~intracellular;GO:0005623~cell;GO:0005737~cytoplasm;GO:0005773~vacuole;GO:0005829~cytosol;GO:0005886~plasma membrane;GO:0005911~cell-cell junction;GO:0009506~plasmodesma;GO:0016020~membrane;GO:0043226~organelle;GO:0043227~membrane-bounded organelle;GO:0043229~intracellular organelle;GO:0043231~intracellular membrane-bounded o…	K01681	ACO, acnA; aconitate hydratase [EC:4.2.1.3]	ko00020~Citrate cycle (TCA cycle);ko00630~Glyoxylate and dicarboxylate metabolism;ko00720~Carbon fixation pathways in prokaryotes;	IPR000573~Aconitase A/isopropylmalate dehydratase small subunit, swivel domain;IPR001030~Aconitase/3-isopropylmalate dehydratase large subunit, alpha/beta/alpha domain;IPR006249~Aconitate/Iron-responsive element-binding protein 2;IPR015928~Aconitase/3-isopropylmalate dehydratase, swivel;IPR015931~Aconitase/3-isopropylmalate dehydratase large subunit, alpha/beta/alpha, subdomain 1/3;IPR015932~Acon…
W5EGU0;W5E8H4;W5EXE5	W5EGU0	Aconitate hydratase	1	67.999	0.0125166	369	_TSLAPGSGVVK(su)K_	2	622.348	29338000	1.6018	TSLAPGSGVVKKYLDKSGLQK	..L.......K..........	cytosol	GO:0000302~response to reactive oxygen species;GO:0005975~carbohydrate metabolic process;GO:0005996~monosaccharide metabolic process;GO:0006006~glucose metabolic process;GO:0006007~glucose catabolic process;GO:0006082~organic acid metabolic process;GO:0006090~pyruvate metabolic process;GO:0006091~generation of precursor metabolites and energy;GO:0006096~glycolytic process;GO:0006101~citrate metab…	GO:0003729~mRNA binding;GO:0003824~catalytic activity;GO:0003994~aconitate hydratase activity;GO:0005488~binding;GO:0005507~copper ion binding;GO:0016829~lyase activity;GO:0016835~carbon-oxygen lyase activity;GO:0016836~hydro-lyase activity;GO:0043167~ion binding;GO:0043169~cation binding;GO:0046872~metal ion binding;GO:0046914~transition metal ion binding;GO:0048027~mRNA 5'-UTR binding;GO:005153…	GO:0005575~cellular_component;GO:0005576~extracellular region;GO:0005622~intracellular;GO:0005623~cell;GO:0005737~cytoplasm;GO:0005773~vacuole;GO:0005829~cytosol;GO:0005886~plasma membrane;GO:0005911~cell-cell junction;GO:0009506~plasmodesma;GO:0016020~membrane;GO:0043226~organelle;GO:0043227~membrane-bounded organelle;GO:0043229~intracellular organelle;GO:0043231~intracellular membrane-bounded o…	K01681	ACO, acnA; aconitate hydratase [EC:4.2.1.3]	ko00020~Citrate cycle (TCA cycle);ko00630~Glyoxylate and dicarboxylate metabolism;ko00720~Carbon fixation pathways in prokaryotes;	IPR000573~Aconitase A/isopropylmalate dehydratase small subunit, swivel domain;IPR001030~Aconitase/3-isopropylmalate dehydratase large subunit, alpha/beta/alpha domain;IPR006249~Aconitate/Iron-responsive element-binding protein 2;IPR015928~Aconitase/3-isopropylmalate dehydratase, swivel;IPR015931~Aconitase/3-isopropylmalate dehydratase large subunit, alpha/beta/alpha, subdomain 1/3;IPR015932~Acon…
Q41629;W5GJK4	Q41629	ADP,ATP carrier protein 1, mitochondrial	1	98.902	0.000105202	275	_YK(su)SSLDAFQQILK_	2	820.93	37052000	1.1505			extracellular	GO:0044763~single-organism cellular process;GO:0044765~single-organism transport;GO:0055085~transmembrane transport;	GO:0003674~molecular_function;GO:0005215~transporter activity;	GO:0005575~cellular_component;GO:0005622~intracellular;GO:0005623~cell;GO:0005737~cytoplasm;GO:0005739~mitochondrion;GO:0005740~mitochondrial envelope;GO:0005743~mitochondrial inner membrane;GO:0016020~membrane;GO:0016021~integral component of membrane;GO:0019866~organelle inner membrane;GO:0031090~organelle membrane;GO:0031224~intrinsic component of membrane;GO:0031966~mitochondrial membrane;GO:…	K05863	SLC25A4S, ANT; solute carrier family 25 (mitochondrial adenine nucleotide translocator), member 4/5/6/31	ko04020~Calcium signaling pathway;ko04022~cGMP-PKG signaling pathway;ko05012~Parkinson's disease;ko05016~Huntington's disease;ko05166~HTLV-I infection;	IPR002067~Mitochondrial carrier protein;IPR002113~Adenine nucleotide translocator 1;IPR018108~Mitochondrial substrate/solute carrier;IPR023395~Mitochondrial carrier domain;
Q41629;W5GJK4	Q41629	ADP,ATP carrier protein 1, mitochondrial	1	95.618	0.000169203	286	_SSLDAFQQILK(su)K_	2	739.398	45308000	2.2247	SSLDAFQQILKKEGAKSLFKG	..L.......K..........	extracellular	GO:0044763~single-organism cellular process;GO:0044765~single-organism transport;GO:0055085~transmembrane transport;	GO:0003674~molecular_function;GO:0005215~transporter activity;	GO:0005575~cellular_component;GO:0005622~intracellular;GO:0005623~cell;GO:0005737~cytoplasm;GO:0005739~mitochondrion;GO:0005740~mitochondrial envelope;GO:0005743~mitochondrial inner membrane;GO:0016020~membrane;GO:0016021~integral component of membrane;GO:0019866~organelle inner membrane;GO:0031090~organelle membrane;GO:0031224~intrinsic component of membrane;GO:0031966~mitochondrial membrane;GO:…	K05863	SLC25A4S, ANT; solute carrier family 25 (mitochondrial adenine nucleotide translocator), member 4/5/6/31	ko04020~Calcium signaling pathway;ko04022~cGMP-PKG signaling pathway;ko05012~Parkinson's disease;ko05016~Huntington's disease;ko05166~HTLV-I infection;	IPR002067~Mitochondrial carrier protein;IPR002113~Adenine nucleotide translocator 1;IPR018108~Mitochondrial substrate/solute carrier;IPR023395~Mitochondrial carrier domain;
W5AQS1;W5B7Y9	W5B7Y9	Aminomethyltransferase	1	74.392	0.00366151	154	_EDLSK(su)MYFSDFK_	2	805.358	29624000	0.9138			cytosol	GO:0006082~organic acid metabolic process;GO:0006520~cellular amino acid metabolic process;GO:0006544~glycine metabolic process;GO:0006546~glycine catabolic process;GO:0006807~nitrogen compound metabolic process;GO:0008150~biological_process;GO:0008152~metabolic process;GO:0009056~catabolic process;GO:0009063~cellular amino acid catabolic process;GO:0009069~serine family amino acid metabolic proc…	GO:0003824~catalytic activity;GO:0004047~aminomethyltransferase activity;GO:0008168~methyltransferase activity;GO:0008483~transaminase activity;GO:0016740~transferase activity;GO:0016741~transferase activity, transferring one-carbon groups;GO:0016769~transferase activity, transferring nitrogenous groups;		K00605	gcvT, AMT; aminomethyltransferase [EC:2.1.2.10]	ko00630~Glyoxylate and dicarboxylate metabolism;ko00260~Glycine, serine and threonine metabolism;ko00670~One carbon pool by folate;	IPR006222~Glycine cleavage T-protein-like, N-terminal;IPR006223~Glycine cleavage system T protein;IPR013977~Glycine cleavage T-protein, C-terminal barrel domain;IPR027266~GTP-binding protein TrmE/Glycine cleavage system T protein, domain 1;IPR028896~Aminomethyltransferase/Dimethylsulfonioproprionate demethylase DmdA;IPR029043~Glycine cleavage T-protein/YgfZ, C-terminal domain;
W5AQS1;W5BBJ6;W5C0W6;W5BFY1;W5B7Y9	W5B7Y9	Aminomethyltransferase	1	59.84	0.0341635	337	_GK(su)QYDAVVTK_	2	604.812	42395000	0.60825			cytosol	GO:0006082~organic acid metabolic process;GO:0006520~cellular amino acid metabolic process;GO:0006544~glycine metabolic process;GO:0006546~glycine catabolic process;GO:0006807~nitrogen compound metabolic process;GO:0008150~biological_process;GO:0008152~metabolic process;GO:0009056~catabolic process;GO:0009063~cellular amino acid catabolic process;GO:0009069~serine family amino acid metabolic proc…	GO:0003824~catalytic activity;GO:0004047~aminomethyltransferase activity;GO:0008168~methyltransferase activity;GO:0008483~transaminase activity;GO:0016740~transferase activity;GO:0016741~transferase activity, transferring one-carbon groups;GO:0016769~transferase activity, transferring nitrogenous groups;		K00605	gcvT, AMT; aminomethyltransferase [EC:2.1.2.10]	ko00630~Glyoxylate and dicarboxylate metabolism;ko00260~Glycine, serine and threonine metabolism;ko00670~One carbon pool by folate;	IPR006222~Glycine cleavage T-protein-like, N-terminal;IPR006223~Glycine cleavage system T protein;IPR013977~Glycine cleavage T-protein, C-terminal barrel domain;IPR027266~GTP-binding protein TrmE/Glycine cleavage system T protein, domain 1;IPR028896~Aminomethyltransferase/Dimethylsulfonioproprionate demethylase DmdA;IPR029043~Glycine cleavage T-protein/YgfZ, C-terminal domain;
W5AQS1;W5BBJ6;W5C0W6;W5BFY1;W5B7Y9	W5B7Y9	Aminomethyltransferase	1	107.69	7.65659e-06	345	_QYDAVVTK(su)MPFVPTK_	3	608.646	240810000	1.016			cytosol	GO:0006082~organic acid metabolic process;GO:0006520~cellular amino acid metabolic process;GO:0006544~glycine metabolic process;GO:0006546~glycine catabolic process;GO:0006807~nitrogen compound metabolic process;GO:0008150~biological_process;GO:0008152~metabolic process;GO:0009056~catabolic process;GO:0009063~cellular amino acid catabolic process;GO:0009069~serine family amino acid metabolic proc…	GO:0003824~catalytic activity;GO:0004047~aminomethyltransferase activity;GO:0008168~methyltransferase activity;GO:0008483~transaminase activity;GO:0016740~transferase activity;GO:0016741~transferase activity, transferring one-carbon groups;GO:0016769~transferase activity, transferring nitrogenous groups;		K00605	gcvT, AMT; aminomethyltransferase [EC:2.1.2.10]	ko00630~Glyoxylate and dicarboxylate metabolism;ko00260~Glycine, serine and threonine metabolism;ko00670~One carbon pool by folate;	IPR006222~Glycine cleavage T-protein-like, N-terminal;IPR006223~Glycine cleavage system T protein;IPR013977~Glycine cleavage T-protein, C-terminal barrel domain;IPR027266~GTP-binding protein TrmE/Glycine cleavage system T protein, domain 1;IPR028896~Aminomethyltransferase/Dimethylsulfonioproprionate demethylase DmdA;IPR029043~Glycine cleavage T-protein/YgfZ, C-terminal domain;
W5AQS1;W5B7Y9	W5B7Y9	Aminomethyltransferase	0.999736	97.203	0.000914953	123	_KGGDVK(su)WHVHDER_	3	554.938	5733800	0.77203	EAFQKKGGDVKWHVHDERSLL	..........K......R...	cytosol	GO:0006082~organic acid metabolic process;GO:0006520~cellular amino acid metabolic process;GO:0006544~glycine metabolic process;GO:0006546~glycine catabolic process;GO:0006807~nitrogen compound metabolic process;GO:0008150~biological_process;GO:0008152~metabolic process;GO:0009056~catabolic process;GO:0009063~cellular amino acid catabolic process;GO:0009069~serine family amino acid metabolic proc…	GO:0003824~catalytic activity;GO:0004047~aminomethyltransferase activity;GO:0008168~methyltransferase activity;GO:0008483~transaminase activity;GO:0016740~transferase activity;GO:0016741~transferase activity, transferring one-carbon groups;GO:0016769~transferase activity, transferring nitrogenous groups;		K00605	gcvT, AMT; aminomethyltransferase [EC:2.1.2.10]	ko00630~Glyoxylate and dicarboxylate metabolism;ko00260~Glycine, serine and threonine metabolism;ko00670~One carbon pool by folate;	IPR006222~Glycine cleavage T-protein-like, N-terminal;IPR006223~Glycine cleavage system T protein;IPR013977~Glycine cleavage T-protein, C-terminal barrel domain;IPR027266~GTP-binding protein TrmE/Glycine cleavage system T protein, domain 1;IPR028896~Aminomethyltransferase/Dimethylsulfonioproprionate demethylase DmdA;IPR029043~Glycine cleavage T-protein/YgfZ, C-terminal domain;
W5AQS1;W5BBJ6;W5C0W6;W5BFY1;W5B7Y9	W5B7Y9	Aminomethyltransferase	1	172.17	1.74734e-10	325	_NGLHK(su)AGTEFK_	2	651.328	74679000	0.087259			cytosol	GO:0006082~organic acid metabolic process;GO:0006520~cellular amino acid metabolic process;GO:0006544~glycine metabolic process;GO:0006546~glycine catabolic process;GO:0006807~nitrogen compound metabolic process;GO:0008150~biological_process;GO:0008152~metabolic process;GO:0009056~catabolic process;GO:0009063~cellular amino acid catabolic process;GO:0009069~serine family amino acid metabolic proc…	GO:0003824~catalytic activity;GO:0004047~aminomethyltransferase activity;GO:0008168~methyltransferase activity;GO:0008483~transaminase activity;GO:0016740~transferase activity;GO:0016741~transferase activity, transferring one-carbon groups;GO:0016769~transferase activity, transferring nitrogenous groups;		K00605	gcvT, AMT; aminomethyltransferase [EC:2.1.2.10]	ko00630~Glyoxylate and dicarboxylate metabolism;ko00260~Glycine, serine and threonine metabolism;ko00670~One carbon pool by folate;	IPR006222~Glycine cleavage T-protein-like, N-terminal;IPR006223~Glycine cleavage system T protein;IPR013977~Glycine cleavage T-protein, C-terminal barrel domain;IPR027266~GTP-binding protein TrmE/Glycine cleavage system T protein, domain 1;IPR028896~Aminomethyltransferase/Dimethylsulfonioproprionate demethylase DmdA;IPR029043~Glycine cleavage T-protein/YgfZ, C-terminal domain;
W5AQS1;W5BBJ6;W5C0W6;W5B7Y9	W5B7Y9	Aminomethyltransferase	1	195.97	0	311	_SHSEIVSGTGENIGEVTSGGFSPCLK(su)K_	3	959.791	32058000	-0.059068			cytosol	GO:0006082~organic acid metabolic process;GO:0006520~cellular amino acid metabolic process;GO:0006544~glycine metabolic process;GO:0006546~glycine catabolic process;GO:0006807~nitrogen compound metabolic process;GO:0008150~biological_process;GO:0008152~metabolic process;GO:0009056~catabolic process;GO:0009063~cellular amino acid catabolic process;GO:0009069~serine family amino acid metabolic proc…	GO:0003824~catalytic activity;GO:0004047~aminomethyltransferase activity;GO:0008168~methyltransferase activity;GO:0008483~transaminase activity;GO:0016740~transferase activity;GO:0016741~transferase activity, transferring one-carbon groups;GO:0016769~transferase activity, transferring nitrogenous groups;		K00605	gcvT, AMT; aminomethyltransferase [EC:2.1.2.10]	ko00630~Glyoxylate and dicarboxylate metabolism;ko00260~Glycine, serine and threonine metabolism;ko00670~One carbon pool by folate;	IPR006222~Glycine cleavage T-protein-like, N-terminal;IPR006223~Glycine cleavage system T protein;IPR013977~Glycine cleavage T-protein, C-terminal barrel domain;IPR027266~GTP-binding protein TrmE/Glycine cleavage system T protein, domain 1;IPR028896~Aminomethyltransferase/Dimethylsulfonioproprionate demethylase DmdA;IPR029043~Glycine cleavage T-protein/YgfZ, C-terminal domain;
W5GQ48;W5GE58;W5H5A6;W5HJY5;W5H8V5;W5I3E6	W5GQ48	Aspartate aminotransferase	1	114.63	4.05423e-17	180	_IFLEDGHQIGCAQSYAK(su)NM(ox)GLYGQR_	3	991.46	31835000	0.0060438	HQIGCAQSYAKNMGLYGQRAG	.......S..K..........	cytoskeleton	GO:0006082~organic acid metabolic process;GO:0006520~cellular amino acid metabolic process;GO:0006807~nitrogen compound metabolic process;GO:0008150~biological_process;GO:0008152~metabolic process;GO:0009058~biosynthetic process;GO:0019752~carboxylic acid metabolic process;GO:0043436~oxoacid metabolic process;GO:0044238~primary metabolic process;GO:0071704~organic substance metabolic process;GO:1…	GO:0003824~catalytic activity;GO:0004069~L-aspartate:2-oxoglutarate aminotransferase activity;GO:0005488~binding;GO:0008483~transaminase activity;GO:0016740~transferase activity;GO:0016769~transferase activity, transferring nitrogenous groups;GO:0030170~pyridoxal phosphate binding;GO:0043167~ion binding;GO:0043168~anion binding;GO:0048037~cofactor binding;GO:0070546~L-phenylalanine aminotransfera…					IPR000796~Aspartate/other aminotransferase;IPR004838~Aminotransferases, class-I, pyridoxal-phosphate-binding site;IPR004839~Aminotransferase, class I/classII;IPR015421~Pyridoxal phosphate-dependent transferase, major region, subdomain 1;IPR015424~Pyridoxal phosphate-dependent transferase;
Q332R4;P12862;A0A077RVA5;W5I075;W5GNE0;W5F9A9	Q332R4	ATP synthase subunit alpha	1	85.29	1.53853e-05	469	_ISQYEK(su)AILSTINPELQK_	3	725.723	11222000	4.9528	MPLDRISQYEKAILSTINPEL	..L.......K..........	cytosol	GO:0006754~ATP biosynthetic process;GO:0015985~energy coupled proton transport, down electrochemical gradient;GO:0015986~ATP synthesis coupled proton transport;GO:0015988~energy coupled proton transmembrane transport, against electrochemical gradient;GO:0015991~ATP hydrolysis coupled proton transport;	GO:0000166~nucleotide binding;GO:0001882~nucleoside binding;GO:0001883~purine nucleoside binding;GO:0005488~binding;GO:0005524~ATP binding;GO:0015078~hydrogen ion transmembrane transporter activity;GO:0017076~purine nucleotide binding;GO:0019829~cation-transporting ATPase activity;GO:0030554~adenyl nucleotide binding;GO:0032549~ribonucleoside binding;GO:0032550~purine ribonucleoside binding;GO:00…	GO:0005575~cellular_component;GO:0005622~intracellular;GO:0005623~cell;GO:0005737~cytoplasm;GO:0005739~mitochondrion;GO:0033178~proton-transporting two-sector ATPase complex, catalytic domain;GO:0043226~organelle;GO:0043227~membrane-bounded organelle;GO:0043229~intracellular organelle;GO:0043231~intracellular membrane-bounded organelle;GO:0044424~intracellular part;GO:0044444~cytoplasmic part;GO:…	K02132	ATPeF1A, ATP5A1, ATP1; F-type H+-transporting ATPase subunit alpha	ko00190~Oxidative phosphorylation;ko05010~Alzheimer's disease;ko05012~Parkinson's disease;ko05016~Huntington's disease;	IPR000194~ATPase, F1/V1/A1 complex, alpha/beta subunit, nucleotide-binding domain;IPR000793~ATPase, F1/V1/A1 complex, alpha/beta subunit, C-terminal;IPR004100~ATPase, F1 complex alpha/beta subunit, N-terminal domain;IPR005294~ATPase, F1 complex, alpha subunit;IPR020003~ATPase, alpha/beta subunit, nucleotide-binding domain, active site;IPR023366~ATP synthase subunit alpha-like domain;IPR027417~P-l…
Q332R4;P12862;W5APQ7;A0A077RVA5;W5I075	Q332R4	ATP synthase subunit alpha	1	110.98	3.10453e-05	486	_SFLEK(su)GGLTNER_	2	725.862	188950000	1.1212	NPELQKSFLEKGGLTNERKME	..........K......R...	cytosol	GO:0006754~ATP biosynthetic process;GO:0015985~energy coupled proton transport, down electrochemical gradient;GO:0015986~ATP synthesis coupled proton transport;GO:0015988~energy coupled proton transmembrane transport, against electrochemical gradient;GO:0015991~ATP hydrolysis coupled proton transport;	GO:0000166~nucleotide binding;GO:0001882~nucleoside binding;GO:0001883~purine nucleoside binding;GO:0005488~binding;GO:0005524~ATP binding;GO:0015078~hydrogen ion transmembrane transporter activity;GO:0017076~purine nucleotide binding;GO:0019829~cation-transporting ATPase activity;GO:0030554~adenyl nucleotide binding;GO:0032549~ribonucleoside binding;GO:0032550~purine ribonucleoside binding;GO:00…	GO:0005575~cellular_component;GO:0005622~intracellular;GO:0005623~cell;GO:0005737~cytoplasm;GO:0005739~mitochondrion;GO:0033178~proton-transporting two-sector ATPase complex, catalytic domain;GO:0043226~organelle;GO:0043227~membrane-bounded organelle;GO:0043229~intracellular organelle;GO:0043231~intracellular membrane-bounded organelle;GO:0044424~intracellular part;GO:0044444~cytoplasmic part;GO:…	K02132	ATPeF1A, ATP5A1, ATP1; F-type H+-transporting ATPase subunit alpha	ko00190~Oxidative phosphorylation;ko05010~Alzheimer's disease;ko05012~Parkinson's disease;ko05016~Huntington's disease;	IPR000194~ATPase, F1/V1/A1 complex, alpha/beta subunit, nucleotide-binding domain;IPR000793~ATPase, F1/V1/A1 complex, alpha/beta subunit, C-terminal;IPR004100~ATPase, F1 complex alpha/beta subunit, N-terminal domain;IPR005294~ATPase, F1 complex, alpha subunit;IPR020003~ATPase, alpha/beta subunit, nucleotide-binding domain, active site;IPR023366~ATP synthase subunit alpha-like domain;IPR027417~P-l…
Q332R4;P12862;W5G1S6;W5CAT7;W5AUC7;A0A096UWC0;A0A077S450;W5H0E5	Q332R4	ATP synthase subunit alpha	1	82.265	5.2866e-05	120	_VVDALGVPIDGK(su)GALSDHER_	3	716.703	9041400	2.3521			cytosol	GO:0006754~ATP biosynthetic process;GO:0015985~energy coupled proton transport, down electrochemical gradient;GO:0015986~ATP synthesis coupled proton transport;GO:0015988~energy coupled proton transmembrane transport, against electrochemical gradient;GO:0015991~ATP hydrolysis coupled proton transport;	GO:0000166~nucleotide binding;GO:0001882~nucleoside binding;GO:0001883~purine nucleoside binding;GO:0005488~binding;GO:0005524~ATP binding;GO:0015078~hydrogen ion transmembrane transporter activity;GO:0017076~purine nucleotide binding;GO:0019829~cation-transporting ATPase activity;GO:0030554~adenyl nucleotide binding;GO:0032549~ribonucleoside binding;GO:0032550~purine ribonucleoside binding;GO:00…	GO:0005575~cellular_component;GO:0005622~intracellular;GO:0005623~cell;GO:0005737~cytoplasm;GO:0005739~mitochondrion;GO:0033178~proton-transporting two-sector ATPase complex, catalytic domain;GO:0043226~organelle;GO:0043227~membrane-bounded organelle;GO:0043229~intracellular organelle;GO:0043231~intracellular membrane-bounded organelle;GO:0044424~intracellular part;GO:0044444~cytoplasmic part;GO:…	K02132	ATPeF1A, ATP5A1, ATP1; F-type H+-transporting ATPase subunit alpha	ko00190~Oxidative phosphorylation;ko05010~Alzheimer's disease;ko05012~Parkinson's disease;ko05016~Huntington's disease;	IPR000194~ATPase, F1/V1/A1 complex, alpha/beta subunit, nucleotide-binding domain;IPR000793~ATPase, F1/V1/A1 complex, alpha/beta subunit, C-terminal;IPR004100~ATPase, F1 complex alpha/beta subunit, N-terminal domain;IPR005294~ATPase, F1 complex, alpha subunit;IPR020003~ATPase, alpha/beta subunit, nucleotide-binding domain, active site;IPR023366~ATP synthase subunit alpha-like domain;IPR027417~P-l…
P12112	P12112	ATP synthase subunit alpha, chloroplastic	1	77.662	0.00365106	23	_K(su)VGIENIGR_	2	543.301	6838000	0.9955			cytosol	GO:0006754~ATP biosynthetic process;GO:0015985~energy coupled proton transport, down electrochemical gradient;GO:0015986~ATP synthesis coupled proton transport;GO:0015988~energy coupled proton transmembrane transport, against electrochemical gradient;GO:0015991~ATP hydrolysis coupled proton transport;	GO:0000166~nucleotide binding;GO:0001882~nucleoside binding;GO:0001883~purine nucleoside binding;GO:0005488~binding;GO:0005524~ATP binding;GO:0015078~hydrogen ion transmembrane transporter activity;GO:0017076~purine nucleotide binding;GO:0019829~cation-transporting ATPase activity;GO:0030554~adenyl nucleotide binding;GO:0032549~ribonucleoside binding;GO:0032550~purine ribonucleoside binding;GO:00…	GO:0005575~cellular_component;GO:0005622~intracellular;GO:0005623~cell;GO:0005737~cytoplasm;GO:0009507~chloroplast;GO:0009534~chloroplast thylakoid;GO:0009535~chloroplast thylakoid membrane;GO:0009536~plastid;GO:0009579~thylakoid;GO:0016020~membrane;GO:0031976~plastid thylakoid;GO:0031984~organelle subcompartment;GO:0033178~proton-transporting two-sector ATPase complex, catalytic domain;GO:003435…	K02111	ATPF1A, atpA; F-type H+-transporting ATPase subunit alpha [EC:3.6.3.14]	ko00190~Oxidative phosphorylation;ko00195~Photosynthesis;	IPR000194~ATPase, F1/V1/A1 complex, alpha/beta subunit, nucleotide-binding domain;IPR000793~ATPase, F1/V1/A1 complex, alpha/beta subunit, C-terminal;IPR004100~ATPase, F1 complex alpha/beta subunit, N-terminal domain;IPR005294~ATPase, F1 complex, alpha subunit;IPR020003~ATPase, alpha/beta subunit, nucleotide-binding domain, active site;IPR023366~ATP synthase subunit alpha-like domain;IPR027417~P-l…
P12112	P12112	ATP synthase subunit alpha, chloroplastic	1	121.77	1.54754e-16	491	_TFTEQAEILLK(su)EAIQEQLER_	3	830.431	8895900	1.7717	TFTEQAEILLKEAIQEQLERF	..........K.......E..	cytosol	GO:0006754~ATP biosynthetic process;GO:0015985~energy coupled proton transport, down electrochemical gradient;GO:0015986~ATP synthesis coupled proton transport;GO:0015988~energy coupled proton transmembrane transport, against electrochemical gradient;GO:0015991~ATP hydrolysis coupled proton transport;	GO:0000166~nucleotide binding;GO:0001882~nucleoside binding;GO:0001883~purine nucleoside binding;GO:0005488~binding;GO:0005524~ATP binding;GO:0015078~hydrogen ion transmembrane transporter activity;GO:0017076~purine nucleotide binding;GO:0019829~cation-transporting ATPase activity;GO:0030554~adenyl nucleotide binding;GO:0032549~ribonucleoside binding;GO:0032550~purine ribonucleoside binding;GO:00…	GO:0005575~cellular_component;GO:0005622~intracellular;GO:0005623~cell;GO:0005737~cytoplasm;GO:0009507~chloroplast;GO:0009534~chloroplast thylakoid;GO:0009535~chloroplast thylakoid membrane;GO:0009536~plastid;GO:0009579~thylakoid;GO:0016020~membrane;GO:0031976~plastid thylakoid;GO:0031984~organelle subcompartment;GO:0033178~proton-transporting two-sector ATPase complex, catalytic domain;GO:003435…	K02111	ATPF1A, atpA; F-type H+-transporting ATPase subunit alpha [EC:3.6.3.14]	ko00190~Oxidative phosphorylation;ko00195~Photosynthesis;	IPR000194~ATPase, F1/V1/A1 complex, alpha/beta subunit, nucleotide-binding domain;IPR000793~ATPase, F1/V1/A1 complex, alpha/beta subunit, C-terminal;IPR004100~ATPase, F1 complex alpha/beta subunit, N-terminal domain;IPR005294~ATPase, F1 complex, alpha subunit;IPR020003~ATPase, alpha/beta subunit, nucleotide-binding domain, active site;IPR023366~ATP synthase subunit alpha-like domain;IPR027417~P-l…
P12112	P12112	ATP synthase subunit alpha, chloroplastic	1	96.745	0.000536265	114	_VVNALAK(su)PIDGK_	2	662.877	11202000	0.95392			cytosol	GO:0006754~ATP biosynthetic process;GO:0015985~energy coupled proton transport, down electrochemical gradient;GO:0015986~ATP synthesis coupled proton transport;GO:0015988~energy coupled proton transmembrane transport, against electrochemical gradient;GO:0015991~ATP hydrolysis coupled proton transport;	GO:0000166~nucleotide binding;GO:0001882~nucleoside binding;GO:0001883~purine nucleoside binding;GO:0005488~binding;GO:0005524~ATP binding;GO:0015078~hydrogen ion transmembrane transporter activity;GO:0017076~purine nucleotide binding;GO:0019829~cation-transporting ATPase activity;GO:0030554~adenyl nucleotide binding;GO:0032549~ribonucleoside binding;GO:0032550~purine ribonucleoside binding;GO:00…	GO:0005575~cellular_component;GO:0005622~intracellular;GO:0005623~cell;GO:0005737~cytoplasm;GO:0009507~chloroplast;GO:0009534~chloroplast thylakoid;GO:0009535~chloroplast thylakoid membrane;GO:0009536~plastid;GO:0009579~thylakoid;GO:0016020~membrane;GO:0031976~plastid thylakoid;GO:0031984~organelle subcompartment;GO:0033178~proton-transporting two-sector ATPase complex, catalytic domain;GO:003435…	K02111	ATPF1A, atpA; F-type H+-transporting ATPase subunit alpha [EC:3.6.3.14]	ko00190~Oxidative phosphorylation;ko00195~Photosynthesis;	IPR000194~ATPase, F1/V1/A1 complex, alpha/beta subunit, nucleotide-binding domain;IPR000793~ATPase, F1/V1/A1 complex, alpha/beta subunit, C-terminal;IPR004100~ATPase, F1 complex alpha/beta subunit, N-terminal domain;IPR005294~ATPase, F1 complex, alpha subunit;IPR020003~ATPase, alpha/beta subunit, nucleotide-binding domain, active site;IPR023366~ATP synthase subunit alpha-like domain;IPR027417~P-l…
P06528	P06528	ATP synthase subunit b, chloroplastic	1	86.772	0.000838463	87	_LQK(su)VELEADEYR_	2	796.894	4186900	1.3049	QLEKARIRLQKVELEADEYRM	...K......K..........	chloroplast	GO:0006754~ATP biosynthetic process;GO:0015985~energy coupled proton transport, down electrochemical gradient;GO:0015986~ATP synthesis coupled proton transport;	GO:0000166~nucleotide binding;GO:0001882~nucleoside binding;GO:0001883~purine nucleoside binding;GO:0005488~binding;GO:0005524~ATP binding;GO:0015078~hydrogen ion transmembrane transporter activity;GO:0017076~purine nucleotide binding;GO:0019829~cation-transporting ATPase activity;GO:0030554~adenyl nucleotide binding;GO:0032549~ribonucleoside binding;GO:0032550~purine ribonucleoside binding;GO:00…	GO:0005575~cellular_component;GO:0005622~intracellular;GO:0005623~cell;GO:0005737~cytoplasm;GO:0009507~chloroplast;GO:0009534~chloroplast thylakoid;GO:0009535~chloroplast thylakoid membrane;GO:0009536~plastid;GO:0009579~thylakoid;GO:0016020~membrane;GO:0016021~integral component of membrane;GO:0031224~intrinsic component of membrane;GO:0031976~plastid thylakoid;GO:0031984~organelle subcompartment…	K02109	ATPF0B, atpF; F-type H+-transporting ATPase subunit b	ko00190~Oxidative phosphorylation;ko00195~Photosynthesis;	IPR002146~ATPase, F0 complex, subunit B/B', bacterial/chloroplast;
P06528;W5GKW2	P06528	ATP synthase subunit b, chloroplastic	1	97.463	0.000930978	133	_SKNETLYFEK(su)QR_	2	821.907	3831600	0.51035			chloroplast	GO:0006754~ATP biosynthetic process;GO:0015985~energy coupled proton transport, down electrochemical gradient;GO:0015986~ATP synthesis coupled proton transport;	GO:0000166~nucleotide binding;GO:0001882~nucleoside binding;GO:0001883~purine nucleoside binding;GO:0005488~binding;GO:0005524~ATP binding;GO:0015078~hydrogen ion transmembrane transporter activity;GO:0017076~purine nucleotide binding;GO:0019829~cation-transporting ATPase activity;GO:0030554~adenyl nucleotide binding;GO:0032549~ribonucleoside binding;GO:0032550~purine ribonucleoside binding;GO:00…	GO:0005575~cellular_component;GO:0005622~intracellular;GO:0005623~cell;GO:0005737~cytoplasm;GO:0009507~chloroplast;GO:0009534~chloroplast thylakoid;GO:0009535~chloroplast thylakoid membrane;GO:0009536~plastid;GO:0009579~thylakoid;GO:0016020~membrane;GO:0016021~integral component of membrane;GO:0031224~intrinsic component of membrane;GO:0031976~plastid thylakoid;GO:0031984~organelle subcompartment…	K02109	ATPF0B, atpF; F-type H+-transporting ATPase subunit b	ko00190~Oxidative phosphorylation;ko00195~Photosynthesis;	IPR002146~ATPase, F0 complex, subunit B/B', bacterial/chloroplast;
W4ZP77;W5AIW7	W4ZP77	ATP synthase subunit beta	1	144.51	4.42862e-11	38	_GDIK(su)THDFLPIHR_	3	550.286	55105000	1.2359			mitochondria	GO:0006754~ATP biosynthetic process;GO:0015985~energy coupled proton transport, down electrochemical gradient;GO:0015986~ATP synthesis coupled proton transport;GO:0015988~energy coupled proton transmembrane transport, against electrochemical gradient;GO:0015991~ATP hydrolysis coupled proton transport;	GO:0000166~nucleotide binding;GO:0001882~nucleoside binding;GO:0001883~purine nucleoside binding;GO:0005488~binding;GO:0005524~ATP binding;GO:0015078~hydrogen ion transmembrane transporter activity;GO:0017076~purine nucleotide binding;GO:0019829~cation-transporting ATPase activity;GO:0030554~adenyl nucleotide binding;GO:0032549~ribonucleoside binding;GO:0032550~purine ribonucleoside binding;GO:00…	GO:0033178~proton-transporting two-sector ATPase complex, catalytic domain;GO:0044424~intracellular part;GO:0045259~proton-transporting ATP synthase complex;GO:0045261~proton-transporting ATP synthase complex, catalytic core F(1);	K02133	ATPeF1B, ATP5B, ATP2; F-type H+-transporting ATPase subunit beta [EC:3.6.3.14]	ko00190~Oxidative phosphorylation;ko05010~Alzheimer's disease;ko05012~Parkinson's disease;ko05016~Huntington's disease;	IPR000194~ATPase, F1/V1/A1 complex, alpha/beta subunit, nucleotide-binding domain;IPR000793~ATPase, F1/V1/A1 complex, alpha/beta subunit, C-terminal;IPR003593~AAA+ ATPase domain;IPR005722~ATPase, F1 complex, beta subunit;IPR020003~ATPase, alpha/beta subunit, nucleotide-binding domain, active site;IPR024034~ATPase, F1 complex beta subunit/V1 complex, C-terminal;IPR027417~P-loop containing nucleosi…
W4ZP77;W5AIW7;W5A163;W5DDM7;W5CA97	W4ZP77	ATP synthase subunit beta	1	113.18	0.000132076	307	_GVQK(su)VLQNYK_	2	638.848	141290000	-0.82814			mitochondria	GO:0006754~ATP biosynthetic process;GO:0015985~energy coupled proton transport, down electrochemical gradient;GO:0015986~ATP synthesis coupled proton transport;GO:0015988~energy coupled proton transmembrane transport, against electrochemical gradient;GO:0015991~ATP hydrolysis coupled proton transport;	GO:0000166~nucleotide binding;GO:0001882~nucleoside binding;GO:0001883~purine nucleoside binding;GO:0005488~binding;GO:0005524~ATP binding;GO:0015078~hydrogen ion transmembrane transporter activity;GO:0017076~purine nucleotide binding;GO:0019829~cation-transporting ATPase activity;GO:0030554~adenyl nucleotide binding;GO:0032549~ribonucleoside binding;GO:0032550~purine ribonucleoside binding;GO:00…	GO:0033178~proton-transporting two-sector ATPase complex, catalytic domain;GO:0044424~intracellular part;GO:0045259~proton-transporting ATP synthase complex;GO:0045261~proton-transporting ATP synthase complex, catalytic core F(1);	K02133	ATPeF1B, ATP5B, ATP2; F-type H+-transporting ATPase subunit beta [EC:3.6.3.14]	ko00190~Oxidative phosphorylation;ko05010~Alzheimer's disease;ko05012~Parkinson's disease;ko05016~Huntington's disease;	IPR000194~ATPase, F1/V1/A1 complex, alpha/beta subunit, nucleotide-binding domain;IPR000793~ATPase, F1/V1/A1 complex, alpha/beta subunit, C-terminal;IPR003593~AAA+ ATPase domain;IPR005722~ATPase, F1 complex, beta subunit;IPR020003~ATPase, alpha/beta subunit, nucleotide-binding domain, active site;IPR024034~ATPase, F1 complex beta subunit/V1 complex, C-terminal;IPR027417~P-loop containing nucleosi…
W5AMD4;P20858;W5ES96;W5BNH7;W5G071;W5CMR5;W5HFJ2;W5HKU4;W5EHG9;W5C7V9;W5G385;W5FMH6;W5GAG6;W5I6P8;W5DHQ0;W5AEV8;W5ECK3;W5FMW0	W5AMD4	ATP synthase subunit beta	1	94.262	0.00652393	392	_VK(su)ETLQR_	2	487.269	5920800	-1.1785	NEHYETAQRVKETLQRYKELQ	..........K.......E..	chloroplast	GO:0006754~ATP biosynthetic process;GO:0015985~energy coupled proton transport, down electrochemical gradient;GO:0015986~ATP synthesis coupled proton transport;GO:0015988~energy coupled proton transmembrane transport, against electrochemical gradient;GO:0015991~ATP hydrolysis coupled proton transport;	GO:0000166~nucleotide binding;GO:0001882~nucleoside binding;GO:0001883~purine nucleoside binding;GO:0005488~binding;GO:0005524~ATP binding;GO:0015078~hydrogen ion transmembrane transporter activity;GO:0017076~purine nucleotide binding;GO:0019829~cation-transporting ATPase activity;GO:0030554~adenyl nucleotide binding;GO:0032549~ribonucleoside binding;GO:0032550~purine ribonucleoside binding;GO:00…	GO:0033178~proton-transporting two-sector ATPase complex, catalytic domain;GO:0044424~intracellular part;GO:0045259~proton-transporting ATP synthase complex;GO:0045261~proton-transporting ATP synthase complex, catalytic core F(1);	K02112	ATPF1B, atpD; F-type H+-transporting ATPase subunit beta [EC:3.6.3.14]	ko00190~Oxidative phosphorylation;ko00195~Photosynthesis;	IPR000194~ATPase, F1/V1/A1 complex, alpha/beta subunit, nucleotide-binding domain;IPR000793~ATPase, F1/V1/A1 complex, alpha/beta subunit, C-terminal;IPR003593~AAA+ ATPase domain;IPR004100~ATPase, F1 complex alpha/beta subunit, N-terminal domain;IPR005722~ATPase, F1 complex, beta subunit;IPR020003~ATPase, alpha/beta subunit, nucleotide-binding domain, active site;IPR024034~ATPase, F1 complex beta …
A0A077RST2;W5CCM5;W5F6I7	A0A077RST2	Carbonic anhydrase	1	45.844	0.0377055	172	_ALLSLK(su)DGADDSFHFVEDWVR_	3	840.74	15047000	-2.1924			chloroplast	GO:0008150~biological_process;GO:0015976~carbon utilization;GO:0044699~single-organism process;	GO:0003824~catalytic activity;GO:0004089~carbonate dehydratase activity;GO:0005488~binding;GO:0008270~zinc ion binding;GO:0016829~lyase activity;GO:0016835~carbon-oxygen lyase activity;GO:0016836~hydro-lyase activity;GO:0043167~ion binding;GO:0043169~cation binding;GO:0046872~metal ion binding;GO:0046914~transition metal ion binding;		K01673	cynT, can; carbonic anhydrase [EC:4.2.1.1]	ko00910~Nitrogen metabolism;	IPR001765~Carbonic anhydrase;IPR015892~Carbonic anhydrase, prokaryotic-like, conserved site;
A0A077RST2;W5I2I1;W5I4L8;W5HKD0	A0A077RST2	Carbonic anhydrase	1	83.948	0.0056797	72	_FK(su)TEVYDK_	2	565.274	26493000	0.51801	ERLKTGFEKFKTEVYDKKPDF	...K......K..........	chloroplast	GO:0008150~biological_process;GO:0015976~carbon utilization;GO:0044699~single-organism process;	GO:0003824~catalytic activity;GO:0004089~carbonate dehydratase activity;GO:0005488~binding;GO:0008270~zinc ion binding;GO:0016829~lyase activity;GO:0016835~carbon-oxygen lyase activity;GO:0016836~hydro-lyase activity;GO:0043167~ion binding;GO:0043169~cation binding;GO:0046872~metal ion binding;GO:0046914~transition metal ion binding;		K01673	cynT, can; carbonic anhydrase [EC:4.2.1.1]	ko00910~Nitrogen metabolism;	IPR001765~Carbonic anhydrase;IPR015892~Carbonic anhydrase, prokaryotic-like, conserved site;
A0A077RST2;W5DCW8	A0A077RST2	Carbonic anhydrase	1	64.827	0.00950816	132	_NIANMVPSYCK(su)NK_	2	819.884	2265200	1.8616	NIANMVPSYCKNKYAGVGSGI	.......S..K..........	chloroplast	GO:0008150~biological_process;GO:0015976~carbon utilization;GO:0044699~single-organism process;	GO:0003824~catalytic activity;GO:0004089~carbonate dehydratase activity;GO:0005488~binding;GO:0008270~zinc ion binding;GO:0016829~lyase activity;GO:0016835~carbon-oxygen lyase activity;GO:0016836~hydro-lyase activity;GO:0043167~ion binding;GO:0043169~cation binding;GO:0046872~metal ion binding;GO:0046914~transition metal ion binding;		K01673	cynT, can; carbonic anhydrase [EC:4.2.1.1]	ko00910~Nitrogen metabolism;	IPR001765~Carbonic anhydrase;IPR015892~Carbonic anhydrase, prokaryotic-like, conserved site;
A0A077RST2	A0A077RST2	Carbonic anhydrase	1	87.676	1.97355e-05	134	_NK(su)YAGVGSGIEYAVCALK_	2	1000.49	6544500	-2.6878			chloroplast	GO:0008150~biological_process;GO:0015976~carbon utilization;GO:0044699~single-organism process;	GO:0003824~catalytic activity;GO:0004089~carbonate dehydratase activity;GO:0005488~binding;GO:0008270~zinc ion binding;GO:0016829~lyase activity;GO:0016835~carbon-oxygen lyase activity;GO:0016836~hydro-lyase activity;GO:0043167~ion binding;GO:0043169~cation binding;GO:0046872~metal ion binding;GO:0046914~transition metal ion binding;		K01673	cynT, can; carbonic anhydrase [EC:4.2.1.1]	ko00910~Nitrogen metabolism;	IPR001765~Carbonic anhydrase;IPR015892~Carbonic anhydrase, prokaryotic-like, conserved site;
A0A077RST2;W5I2I1	A0A077RST2	Carbonic anhydrase	1	53.891	0.0447131	70	_TGFEK(su)FK_	2	478.74	11818000	0.91341			chloroplast	GO:0008150~biological_process;GO:0015976~carbon utilization;GO:0044699~single-organism process;	GO:0003824~catalytic activity;GO:0004089~carbonate dehydratase activity;GO:0005488~binding;GO:0008270~zinc ion binding;GO:0016829~lyase activity;GO:0016835~carbon-oxygen lyase activity;GO:0016836~hydro-lyase activity;GO:0043167~ion binding;GO:0043169~cation binding;GO:0046872~metal ion binding;GO:0046914~transition metal ion binding;		K01673	cynT, can; carbonic anhydrase [EC:4.2.1.1]	ko00910~Nitrogen metabolism;	IPR001765~Carbonic anhydrase;IPR015892~Carbonic anhydrase, prokaryotic-like, conserved site;
Q43206;W5F2S7;W5E509	Q43206	Catalase-1	1	78.939	0.00509827	481	_SLGQK(su)LASR_	2	530.293	38561000	0.12049			peroxisome	GO:0006950~response to stress;GO:0006979~response to oxidative stress;GO:0008150~biological_process;GO:0008152~metabolic process;GO:0009056~catabolic process;GO:0009987~cellular process;GO:0042743~hydrogen peroxide metabolic process;GO:0042744~hydrogen peroxide catabolic process;GO:0044237~cellular metabolic process;GO:0044248~cellular catabolic process;GO:0044699~single-organism process;GO:00447…	GO:0003674~molecular_function;GO:0003824~catalytic activity;GO:0004096~catalase activity;GO:0004601~peroxidase activity;GO:0005488~binding;GO:0016209~antioxidant activity;GO:0016491~oxidoreductase activity;GO:0016684~oxidoreductase activity, acting on peroxide as acceptor;GO:0020037~heme binding;GO:0043169~cation binding;GO:0046872~metal ion binding;GO:0046906~tetrapyrrole binding;GO:0097159~orga…	GO:0005777~peroxisome;GO:0009514~glyoxysome;	K03781	katE, CAT, catB, srpA; catalase [EC:1.11.1.6]	ko00630~Glyoxylate and dicarboxylate metabolism;ko00380~Tryptophan metabolism;ko04068~FoxO signaling pathway;ko04146~Peroxisome;ko05014~Amyotrophic lateral sclerosis (ALS);	IPR002226~Catalase haem-binding site;IPR010582~Catalase immune-responsive domain;IPR011614~Catalase core domain;IPR018028~Catalase, mono-functional, haem-containing;IPR020835~Catalase-like domain;IPR024708~Catalase active site;IPR024711~Catalase, mono-functional, haem-containing, clades 1 and 3;
A0A077S2R7	A0A077S2R7	Chromosome 3B, genomic scaffold, cultivar Chinese Spring	1	49.66	0.0379748	353	_FGVPM(ox)GYGGPHAAFLATSQEYK(su)R_	3	867.413	2546400	0.95723			mitochondria	GO:0006082~organic acid metabolic process;GO:0006520~cellular amino acid metabolic process;GO:0006544~glycine metabolic process;GO:0006546~glycine catabolic process;GO:0006807~nitrogen compound metabolic process;GO:0008150~biological_process;GO:0008152~metabolic process;GO:0009056~catabolic process;GO:0009063~cellular amino acid catabolic process;GO:0009069~serine family amino acid metabolic proc…	GO:0003824~catalytic activity;GO:0004375~glycine dehydrogenase (decarboxylating) activity;GO:0005488~binding;GO:0016491~oxidoreductase activity;GO:0016638~oxidoreductase activity, acting on the CH-NH2 group of donors;GO:0016642~oxidoreductase activity, acting on the CH-NH2 group of donors, disulfide as acceptor;GO:0030170~pyridoxal phosphate binding;GO:0043167~ion binding;GO:0043168~anion binding…		K00281	GLDC, gcvP; glycine dehydrogenase [EC:1.4.4.2]	ko00630~Glyoxylate and dicarboxylate metabolism;ko00260~Glycine, serine and threonine metabolism;	IPR003437~Glycine dehydrogenase (decarboxylating);IPR015421~Pyridoxal phosphate-dependent transferase, major region, subdomain 1;IPR015424~Pyridoxal phosphate-dependent transferase;IPR020580~Glycine cleavage system P-protein, N-terminal;IPR020581~Glycine cleavage system P protein;
A0A077S2R7;W5CAD8;W5DCF1	A0A077S2R7	Chromosome 3B, genomic scaffold, cultivar Chinese Spring	1	55.755	0.0318767	886	_GFK(su)ATAGIEPEDVAK_	2	816.909	9732000	-0.68982	HEFIIDLRGFKATAGIEPEDV	..........K.......E..	mitochondria	GO:0006082~organic acid metabolic process;GO:0006520~cellular amino acid metabolic process;GO:0006544~glycine metabolic process;GO:0006546~glycine catabolic process;GO:0006807~nitrogen compound metabolic process;GO:0008150~biological_process;GO:0008152~metabolic process;GO:0009056~catabolic process;GO:0009063~cellular amino acid catabolic process;GO:0009069~serine family amino acid metabolic proc…	GO:0003824~catalytic activity;GO:0004375~glycine dehydrogenase (decarboxylating) activity;GO:0005488~binding;GO:0016491~oxidoreductase activity;GO:0016638~oxidoreductase activity, acting on the CH-NH2 group of donors;GO:0016642~oxidoreductase activity, acting on the CH-NH2 group of donors, disulfide as acceptor;GO:0030170~pyridoxal phosphate binding;GO:0043167~ion binding;GO:0043168~anion binding…		K00281	GLDC, gcvP; glycine dehydrogenase [EC:1.4.4.2]	ko00630~Glyoxylate and dicarboxylate metabolism;ko00260~Glycine, serine and threonine metabolism;	IPR003437~Glycine dehydrogenase (decarboxylating);IPR015421~Pyridoxal phosphate-dependent transferase, major region, subdomain 1;IPR015424~Pyridoxal phosphate-dependent transferase;IPR020580~Glycine cleavage system P-protein, N-terminal;IPR020581~Glycine cleavage system P protein;
A0A077S2R7;W5CAD8;W5DCF1	A0A077S2R7	Chromosome 3B, genomic scaffold, cultivar Chinese Spring	1	100.88	2.07223e-05	857	_IAILNANYMAK(su)R_	2	739.395	2379600	3.9901			mitochondria	GO:0006082~organic acid metabolic process;GO:0006520~cellular amino acid metabolic process;GO:0006544~glycine metabolic process;GO:0006546~glycine catabolic process;GO:0006807~nitrogen compound metabolic process;GO:0008150~biological_process;GO:0008152~metabolic process;GO:0009056~catabolic process;GO:0009063~cellular amino acid catabolic process;GO:0009069~serine family amino acid metabolic proc…	GO:0003824~catalytic activity;GO:0004375~glycine dehydrogenase (decarboxylating) activity;GO:0005488~binding;GO:0016491~oxidoreductase activity;GO:0016638~oxidoreductase activity, acting on the CH-NH2 group of donors;GO:0016642~oxidoreductase activity, acting on the CH-NH2 group of donors, disulfide as acceptor;GO:0030170~pyridoxal phosphate binding;GO:0043167~ion binding;GO:0043168~anion binding…		K00281	GLDC, gcvP; glycine dehydrogenase [EC:1.4.4.2]	ko00630~Glyoxylate and dicarboxylate metabolism;ko00260~Glycine, serine and threonine metabolism;	IPR003437~Glycine dehydrogenase (decarboxylating);IPR015421~Pyridoxal phosphate-dependent transferase, major region, subdomain 1;IPR015424~Pyridoxal phosphate-dependent transferase;IPR020580~Glycine cleavage system P-protein, N-terminal;IPR020581~Glycine cleavage system P protein;
A0A077S2R7;W5CB28	A0A077S2R7	Chromosome 3B, genomic scaffold, cultivar Chinese Spring	1	109.11	0.00252007	552	_YLHK(su)LQSK_	2	558.806	6476600	0.19991			mitochondria	GO:0006082~organic acid metabolic process;GO:0006520~cellular amino acid metabolic process;GO:0006544~glycine metabolic process;GO:0006546~glycine catabolic process;GO:0006807~nitrogen compound metabolic process;GO:0008150~biological_process;GO:0008152~metabolic process;GO:0009056~catabolic process;GO:0009063~cellular amino acid catabolic process;GO:0009069~serine family amino acid metabolic proc…	GO:0003824~catalytic activity;GO:0004375~glycine dehydrogenase (decarboxylating) activity;GO:0005488~binding;GO:0016491~oxidoreductase activity;GO:0016638~oxidoreductase activity, acting on the CH-NH2 group of donors;GO:0016642~oxidoreductase activity, acting on the CH-NH2 group of donors, disulfide as acceptor;GO:0030170~pyridoxal phosphate binding;GO:0043167~ion binding;GO:0043168~anion binding…		K00281	GLDC, gcvP; glycine dehydrogenase [EC:1.4.4.2]	ko00630~Glyoxylate and dicarboxylate metabolism;ko00260~Glycine, serine and threonine metabolism;	IPR003437~Glycine dehydrogenase (decarboxylating);IPR015421~Pyridoxal phosphate-dependent transferase, major region, subdomain 1;IPR015424~Pyridoxal phosphate-dependent transferase;IPR020580~Glycine cleavage system P-protein, N-terminal;IPR020581~Glycine cleavage system P protein;
A0A077RY29;W5CN33	A0A077RY29	Chromosome 3B, genomic scaffold, cultivar Chinese Spring	1	58.079	0.0192694	62	_IQLGEGSATSVTK(su)K_	2	759.904	2207100	1.4682	LGEGSATSVTKKMLANEGVGS	.......S..K..........	cytosol	GO:0044763~single-organism cellular process;GO:0044765~single-organism transport;GO:0055085~transmembrane transport;		GO:0005575~cellular_component;GO:0016020~membrane;GO:0016021~integral component of membrane;GO:0031224~intrinsic component of membrane;GO:0044425~membrane part;	K15104	SLC25A11, OGC; solute carrier family 25 (mitochondrial oxoglutarate transporter), member 11		IPR002067~Mitochondrial carrier protein;IPR018108~Mitochondrial substrate/solute carrier;IPR023395~Mitochondrial carrier domain;
A0A077RY29;W5CN33;W5DJZ2	A0A077RY29	Chromosome 3B, genomic scaffold, cultivar Chinese Spring	1	136.3	2.72071e-09	242	_TQVQK(su)MQPDATGK_	2	766.375	11748000	0.45098			cytosol	GO:0044763~single-organism cellular process;GO:0044765~single-organism transport;GO:0055085~transmembrane transport;		GO:0005575~cellular_component;GO:0016020~membrane;GO:0016021~integral component of membrane;GO:0031224~intrinsic component of membrane;GO:0044425~membrane part;	K15104	SLC25A11, OGC; solute carrier family 25 (mitochondrial oxoglutarate transporter), member 11		IPR002067~Mitochondrial carrier protein;IPR018108~Mitochondrial substrate/solute carrier;IPR023395~Mitochondrial carrier domain;
W5I5G5;W5DMS9;W5CKC3;A0A077RTE5;W5DIZ6;W5DGX9	W5I5G5	Chromosome 3B, genomic scaffold, cultivar Chinese Spring	1	97.734	0.000205105	163	_SAALINQK(su)CHVK_	2	734.882	3678600	-0.87181			cytosol	GO:0006412~translation;GO:0008150~biological_process;GO:0008152~metabolic process;GO:0009058~biosynthetic process;GO:0009059~macromolecule biosynthetic process;GO:0009987~cellular process;GO:0010467~gene expression;GO:0019538~protein metabolic process;GO:0034645~cellular macromolecule biosynthetic process;GO:0043170~macromolecule metabolic process;GO:0044237~cellular metabolic process;GO:0044238~…	GO:0003674~molecular_function;GO:0003723~RNA binding;GO:0003735~structural constituent of ribosome;GO:0005198~structural molecule activity;GO:0019843~rRNA binding;	GO:0005575~cellular_component;GO:0005622~intracellular;GO:0005623~cell;GO:0005737~cytoplasm;GO:0005840~ribosome;GO:0030529~ribonucleoprotein complex;GO:0032991~macromolecular complex;GO:0043226~organelle;GO:0043228~non-membrane-bounded organelle;GO:0043229~intracellular organelle;GO:0043232~intracellular non-membrane-bounded organelle;GO:0044424~intracellular part;GO:0044444~cytoplasmic part;GO:0…	K02940	RP-L9e, RPL9; large subunit ribosomal protein L9e	ko03010~Ribosome;	IPR000702~Ribosomal protein L6;IPR002359~Ribosomal protein L6, conserved site-2;IPR020040~Ribosomal protein L6, alpha-beta domain;
W5CFZ4;W5D4R0	W5D4R0	Chromosome 3B, genomic scaffold, cultivar Chinese Spring	1	76.064	0.00726594	180	_AVIAPGK(su)GFR_	2	558.314	19487000	0.87547	GLDKAVIAPGKGFRSALGLSE	...K......K..........	chloroplast	GO:0000023~maltose metabolic process;GO:0000097~sulfur amino acid biosynthetic process;GO:0005975~carbohydrate metabolic process;GO:0005982~starch metabolic process;GO:0005984~disaccharide metabolic process;GO:0006091~generation of precursor metabolites and energy;GO:0006139~nucleobase-containing compound metabolic process;GO:0006364~rRNA processing;GO:0006461~protein complex assembly;GO:0006534~…	GO:0005488~binding;GO:0016168~chlorophyll binding;GO:0019840~isoprenoid binding;GO:0031409~pigment binding;GO:0046906~tetrapyrrole binding;GO:0051738~xanthophyll binding;GO:0097159~organic cyclic compound binding;GO:1901363~heterocyclic compound binding;	GO:0009503~thylakoid light-harvesting complex;GO:0009517~PSII associated light-harvesting complex II;	K03542	psbS; photosystem II 22kDa protein	ko00195~Photosynthesis;	IPR022796~Chlorophyll A-B binding protein;IPR023329~Chlorophyll a/b binding protein domain;
A0A077S298	A0A077S298	Chromosome 3B, genomic scaffold, cultivar Chinese Spring	1	92.112	0.000908148	137	_ALTNLALK(su)EAK_	2	636.364	3860000	0.26779			chloroplast	GO:0006412~translation;GO:0008150~biological_process;GO:0008152~metabolic process;GO:0009058~biosynthetic process;GO:0009059~macromolecule biosynthetic process;GO:0009987~cellular process;GO:0010467~gene expression;GO:0019538~protein metabolic process;GO:0034645~cellular macromolecule biosynthetic process;GO:0043170~macromolecule metabolic process;GO:0044237~cellular metabolic process;GO:0044238~…	GO:0003674~molecular_function;GO:0003735~structural constituent of ribosome;GO:0005198~structural molecule activity;	GO:0005575~cellular_component;GO:0005622~intracellular;GO:0005623~cell;GO:0005737~cytoplasm;GO:0005840~ribosome;GO:0030529~ribonucleoprotein complex;GO:0032991~macromolecular complex;GO:0043226~organelle;GO:0043228~non-membrane-bounded organelle;GO:0043229~intracellular organelle;GO:0043232~intracellular non-membrane-bounded organelle;GO:0044424~intracellular part;GO:0044444~cytoplasmic part;GO:0…	K02935	RP-L7, MRPL12, rplL; large subunit ribosomal protein L7/L12	ko03010~Ribosome;	IPR000206~Ribosomal protein L7/L12;IPR008932~Ribosomal protein L7/L12, oligomerisation;IPR013823~Ribosomal protein L7/L12, C-terminal;IPR014719~Ribosomal protein L7/L12, C-terminal/adaptor protein ClpS-like;
A0A077S298	A0A077S298	Chromosome 3B, genomic scaffold, cultivar Chinese Spring	1	61.932	0.0269253	140	_EAK(su)DLIEGLPK_	2	656.853	13962000	0.91145			chloroplast	GO:0006412~translation;GO:0008150~biological_process;GO:0008152~metabolic process;GO:0009058~biosynthetic process;GO:0009059~macromolecule biosynthetic process;GO:0009987~cellular process;GO:0010467~gene expression;GO:0019538~protein metabolic process;GO:0034645~cellular macromolecule biosynthetic process;GO:0043170~macromolecule metabolic process;GO:0044237~cellular metabolic process;GO:0044238~…	GO:0003674~molecular_function;GO:0003735~structural constituent of ribosome;GO:0005198~structural molecule activity;	GO:0005575~cellular_component;GO:0005622~intracellular;GO:0005623~cell;GO:0005737~cytoplasm;GO:0005840~ribosome;GO:0030529~ribonucleoprotein complex;GO:0032991~macromolecular complex;GO:0043226~organelle;GO:0043228~non-membrane-bounded organelle;GO:0043229~intracellular organelle;GO:0043232~intracellular non-membrane-bounded organelle;GO:0044424~intracellular part;GO:0044444~cytoplasmic part;GO:0…	K02935	RP-L7, MRPL12, rplL; large subunit ribosomal protein L7/L12	ko03010~Ribosome;	IPR000206~Ribosomal protein L7/L12;IPR008932~Ribosomal protein L7/L12, oligomerisation;IPR013823~Ribosomal protein L7/L12, C-terminal;IPR014719~Ribosomal protein L7/L12, C-terminal/adaptor protein ClpS-like;
W5CRJ0	W5CRJ0	Chromosome 3B, genomic scaffold, cultivar Chinese Spring	1	60.598	0.0303857	429	_SVILK(su)NLESK_	2	615.851	4375500	-3.2876			chloroplast		GO:0003674~molecular_function;GO:0003824~catalytic activity;GO:0043169~cation binding;GO:0046872~metal ion binding;		K01412	PMPCA, MAS2; mitochondrial-processing peptidase subunit alpha [EC:3.4.24.64]		IPR007863~Peptidase M16, C-terminal;IPR011237~Peptidase M16 domain;IPR011249~Metalloenzyme, LuxS/M16 peptidase-like;IPR011765~Peptidase M16, N-terminal;
W5CXE7	W5CXE7	Chromosome 3B, genomic scaffold, cultivar Chinese Spring	1	91.657	1.58533e-05	21	_AAQAAEFASK(su)HGGAYYK_	2	935.442	28672000	-0.53444	KAAQAAEFASKHGGAYYKEAM	..........K.......E..	chloroplast	GO:0006754~ATP biosynthetic process;GO:0015985~energy coupled proton transport, down electrochemical gradient;GO:0015986~ATP synthesis coupled proton transport;	GO:0015077~monovalent inorganic cation transmembrane transporter activity;GO:0015078~hydrogen ion transmembrane transporter activity;	GO:0000276~mitochondrial proton-transporting ATP synthase complex, coupling factor F(o);GO:0005575~cellular_component;GO:0005622~intracellular;GO:0005623~cell;GO:0005737~cytoplasm;GO:0005739~mitochondrion;GO:0005740~mitochondrial envelope;GO:0005743~mitochondrial inner membrane;GO:0005753~mitochondrial proton-transporting ATP synthase complex;GO:0016020~membrane;GO:0016469~proton-transporting two…	K02140	ATPeFG, ATP5L, ATP20; F-type H+-transporting ATPase subunit g	ko00190~Oxidative phosphorylation;	IPR006808~ATPase, F0 complex, subunit G, mitochondrial;
W5H1Q1;W5GQW1;W5GEP9	W5H1Q1	Citrate synthase	1	99.092	1.74034e-07	456	_ALGLPLERPK(su)SVTMEWLENHCK_	4	677.844	22721000	-1.0302	RALGLPLERPKSVTMEWLENH	..........K.......E..	mitochondria	GO:0005975~carbohydrate metabolic process;GO:0006082~organic acid metabolic process;GO:0006091~generation of precursor metabolites and energy;GO:0006099~tricarboxylic acid cycle;GO:0006101~citrate metabolic process;GO:0008150~biological_process;GO:0008152~metabolic process;GO:0009060~aerobic respiration;GO:0009987~cellular process;GO:0015980~energy derivation by oxidation of organic compounds;GO:…	GO:0003824~catalytic activity;GO:0004108~citrate (Si)-synthase activity;GO:0016740~transferase activity;GO:0016746~transferase activity, transferring acyl groups;GO:0036440~citrate synthase activity;GO:0046912~transferase activity, transferring acyl groups, acyl groups converted into alkyl on transfer;		K01647	CS, gltA; citrate synthase [EC:2.3.3.1]	ko00020~Citrate cycle (TCA cycle);ko00630~Glyoxylate and dicarboxylate metabolism;	IPR002020~Citrate synthase;IPR010109~Citrate synthase, eukaryotic-type;IPR016142~Citrate synthase-like, large alpha subdomain;IPR019810~Citrate synthase active site;
W5H1Q1;W5GQW1;W5GEP9	W5H1Q1	Citrate synthase	1	87.181	0.00848382	340	_EYVWK(su)TLK_	2	583.808	0	1.1938			mitochondria	GO:0005975~carbohydrate metabolic process;GO:0006082~organic acid metabolic process;GO:0006091~generation of precursor metabolites and energy;GO:0006099~tricarboxylic acid cycle;GO:0006101~citrate metabolic process;GO:0008150~biological_process;GO:0008152~metabolic process;GO:0009060~aerobic respiration;GO:0009987~cellular process;GO:0015980~energy derivation by oxidation of organic compounds;GO:…	GO:0003824~catalytic activity;GO:0004108~citrate (Si)-synthase activity;GO:0016740~transferase activity;GO:0016746~transferase activity, transferring acyl groups;GO:0036440~citrate synthase activity;GO:0046912~transferase activity, transferring acyl groups, acyl groups converted into alkyl on transfer;		K01647	CS, gltA; citrate synthase [EC:2.3.3.1]	ko00020~Citrate cycle (TCA cycle);ko00630~Glyoxylate and dicarboxylate metabolism;	IPR002020~Citrate synthase;IPR010109~Citrate synthase, eukaryotic-type;IPR016142~Citrate synthase-like, large alpha subdomain;IPR019810~Citrate synthase active site;
W5H1Q1;W5GQW1;W5GEP9	W5H1Q1	Citrate synthase	1	102.63	5.49734e-07	399	_LYEVVPPILTELGK(su)VK_	2	949.548	67802000	-2.1406			mitochondria	GO:0005975~carbohydrate metabolic process;GO:0006082~organic acid metabolic process;GO:0006091~generation of precursor metabolites and energy;GO:0006099~tricarboxylic acid cycle;GO:0006101~citrate metabolic process;GO:0008150~biological_process;GO:0008152~metabolic process;GO:0009060~aerobic respiration;GO:0009987~cellular process;GO:0015980~energy derivation by oxidation of organic compounds;GO:…	GO:0003824~catalytic activity;GO:0004108~citrate (Si)-synthase activity;GO:0016740~transferase activity;GO:0016746~transferase activity, transferring acyl groups;GO:0036440~citrate synthase activity;GO:0046912~transferase activity, transferring acyl groups, acyl groups converted into alkyl on transfer;		K01647	CS, gltA; citrate synthase [EC:2.3.3.1]	ko00020~Citrate cycle (TCA cycle);ko00630~Glyoxylate and dicarboxylate metabolism;	IPR002020~Citrate synthase;IPR010109~Citrate synthase, eukaryotic-type;IPR016142~Citrate synthase-like, large alpha subdomain;IPR019810~Citrate synthase active site;
W5H1Q1;W5GQW1	W5H1Q1	Citrate synthase	1	79.55	0.00202345	64	_SEHGK(su)VQLGNITVDM(ox)VLGGMR_	3	786.391	14425000	1.922	RLKKLKSEHGKVQLGNITVDM	...K......K..........	mitochondria	GO:0005975~carbohydrate metabolic process;GO:0006082~organic acid metabolic process;GO:0006091~generation of precursor metabolites and energy;GO:0006099~tricarboxylic acid cycle;GO:0006101~citrate metabolic process;GO:0008150~biological_process;GO:0008152~metabolic process;GO:0009060~aerobic respiration;GO:0009987~cellular process;GO:0015980~energy derivation by oxidation of organic compounds;GO:…	GO:0003824~catalytic activity;GO:0004108~citrate (Si)-synthase activity;GO:0016740~transferase activity;GO:0016746~transferase activity, transferring acyl groups;GO:0036440~citrate synthase activity;GO:0046912~transferase activity, transferring acyl groups, acyl groups converted into alkyl on transfer;		K01647	CS, gltA; citrate synthase [EC:2.3.3.1]	ko00020~Citrate cycle (TCA cycle);ko00630~Glyoxylate and dicarboxylate metabolism;	IPR002020~Citrate synthase;IPR010109~Citrate synthase, eukaryotic-type;IPR016142~Citrate synthase-like, large alpha subdomain;IPR019810~Citrate synthase active site;
A0A077RW30;W5CM54;A0A077RQ49	A0A077RW30	Cysteine synthase	1	68.536	0.0121726	96	_IVK(su)GCVANVAAK_	2	665.363	5601300	2.145			chloroplast	GO:0000097~sulfur amino acid biosynthetic process;GO:0006082~organic acid metabolic process;GO:0006520~cellular amino acid metabolic process;GO:0006534~cysteine metabolic process;GO:0006535~cysteine biosynthetic process from serine;GO:0006563~L-serine metabolic process;GO:0006807~nitrogen compound metabolic process;GO:0008150~biological_process;GO:0008152~metabolic process;GO:0008652~cellular ami…	GO:0003824~catalytic activity;GO:0004124~cysteine synthase activity;GO:0016740~transferase activity;GO:0016829~lyase activity;GO:0016835~carbon-oxygen lyase activity;		K01738	cysK; cysteine synthase A [EC:2.5.1.47]	ko00920~Sulfur metabolism;ko00270~Cysteine and methionine metabolism;	IPR001216~Cysteine synthase/cystathionine beta-synthase, pyridoxal-phosphate attachment site;IPR001926~Tryptophan synthase beta subunit-like PLP-dependent enzyme;IPR005856~Cysteine synthase;IPR005859~Cysteine synthase CysK;
P00413;Q332P0	P00413	Cytochrome c oxidase subunit 2	1	40.496	0.0512042	175	_VVVPAK(su)THLR_	3	407.243	4259600	-0.058602			mitochondria	GO:0006091~generation of precursor metabolites and energy;GO:0008150~biological_process;GO:0008152~metabolic process;GO:0009987~cellular process;GO:0022900~electron transport chain;GO:0044699~single-organism process;GO:0044710~single-organism metabolic process;GO:0044763~single-organism cellular process;GO:0055114~oxidation-reduction process;	GO:0003674~molecular_function;GO:0003824~catalytic activity;GO:0004129~cytochrome-c oxidase activity;GO:0005215~transporter activity;GO:0005488~binding;GO:0005507~copper ion binding;GO:0008324~cation transmembrane transporter activity;GO:0009055~electron carrier activity;GO:0015002~heme-copper terminal oxidase activity;GO:0015075~ion transmembrane transporter activity;GO:0015077~monovalent inorga…	GO:0005575~cellular_component;GO:0005622~intracellular;GO:0005623~cell;GO:0005737~cytoplasm;GO:0005739~mitochondrion;GO:0005740~mitochondrial envelope;GO:0005743~mitochondrial inner membrane;GO:0016020~membrane;GO:0016021~integral component of membrane;GO:0019866~organelle inner membrane;GO:0031090~organelle membrane;GO:0031224~intrinsic component of membrane;GO:0031966~mitochondrial membrane;GO:…	K02261	COX2; cytochrome c oxidase subunit 2	ko00190~Oxidative phosphorylation;ko04260~Cardiac muscle contraction;ko05010~Alzheimer's disease;ko05012~Parkinson's disease;ko05016~Huntington's disease;ko04932~Non-alcoholic fatty liver disease (NAFLD);	IPR001505~Copper centre Cu(A);IPR002429~Cytochrome c oxidase subunit II C-terminal;IPR008972~Cupredoxin;IPR011759~Cytochrome C oxidase subunit II, transmembrane domain;IPR014222~Cytochrome c oxidase, subunit II;
W5AM85;W5A874;W4ZUZ6	W5AM85	Dihydrolipoyl dehydrogenase	1	115.41	4.06212e-09	414	_ASGVAYQVGK(su)FPLLANSR_	2	989.523	15923000	2.0491			chloroplast	GO:0008150~biological_process;GO:0019725~cellular homeostasis;GO:0045454~cell redox homeostasis;GO:0050789~regulation of biological process;GO:0050794~regulation of cellular process;GO:0065007~biological regulation;	GO:0000166~nucleotide binding;GO:0003824~catalytic activity;GO:0004148~dihydrolipoyl dehydrogenase activity;GO:0016491~oxidoreductase activity;GO:0016651~oxidoreductase activity, acting on NAD(P)H;GO:0016667~oxidoreductase activity, acting on a sulfur group of donors;GO:0016668~oxidoreductase activity, acting on a sulfur group of donors, NAD(P) as acceptor;GO:0043168~anion binding;GO:0048037~cofa…	GO:0005575~cellular_component;GO:0005623~cell;	K00382	DLD, lpd, pdhD; dihydrolipoamide dehydrogenase [EC:1.8.1.4]	ko00010~Glycolysis / Gluconeogenesis;ko00020~Citrate cycle (TCA cycle);ko00620~Pyruvate metabolism;ko00630~Glyoxylate and dicarboxylate metabolism;ko00260~Glycine, serine and threonine metabolism;ko00280~Valine, leucine and isoleucine degradation;	IPR004099~Pyridine nucleotide-disulphide oxidoreductase, dimerisation domain;IPR006258~Dihydrolipoamide dehydrogenase;IPR012999~Pyridine nucleotide-disulphide oxidoreductase, class I, active site;IPR016156~FAD/NAD-linked reductase, dimerisation domain;IPR023753~Pyridine nucleotide-disulphide oxidoreductase, FAD/NAD(P)-binding domain;
W5AM85;W5A874;W4ZUZ6	W5AM85	Dihydrolipoyl dehydrogenase	1	94.09	0.000203214	132	_AVSGLTK(su)GIEGLFK_	2	760.422	61055000	-1.3146	QKDKAVSGLTKGIEGLFKKNK	...K......K..........	chloroplast	GO:0008150~biological_process;GO:0019725~cellular homeostasis;GO:0045454~cell redox homeostasis;GO:0050789~regulation of biological process;GO:0050794~regulation of cellular process;GO:0065007~biological regulation;	GO:0000166~nucleotide binding;GO:0003824~catalytic activity;GO:0004148~dihydrolipoyl dehydrogenase activity;GO:0016491~oxidoreductase activity;GO:0016651~oxidoreductase activity, acting on NAD(P)H;GO:0016667~oxidoreductase activity, acting on a sulfur group of donors;GO:0016668~oxidoreductase activity, acting on a sulfur group of donors, NAD(P) as acceptor;GO:0043168~anion binding;GO:0048037~cofa…	GO:0005575~cellular_component;GO:0005623~cell;	K00382	DLD, lpd, pdhD; dihydrolipoamide dehydrogenase [EC:1.8.1.4]	ko00010~Glycolysis / Gluconeogenesis;ko00020~Citrate cycle (TCA cycle);ko00620~Pyruvate metabolism;ko00630~Glyoxylate and dicarboxylate metabolism;ko00260~Glycine, serine and threonine metabolism;ko00280~Valine, leucine and isoleucine degradation;	IPR004099~Pyridine nucleotide-disulphide oxidoreductase, dimerisation domain;IPR006258~Dihydrolipoamide dehydrogenase;IPR012999~Pyridine nucleotide-disulphide oxidoreductase, class I, active site;IPR016156~FAD/NAD-linked reductase, dimerisation domain;IPR023753~Pyridine nucleotide-disulphide oxidoreductase, FAD/NAD(P)-binding domain;
W5AM85;W5A874;W4ZUZ6	W5AM85	Dihydrolipoyl dehydrogenase	1	63.565	0.0265866	139	_GIEGLFK(su)K_	2	496.277	149380000	-0.11376	GLTKGIEGLFKKNKVEYVKGF	...K......K..........	chloroplast	GO:0008150~biological_process;GO:0019725~cellular homeostasis;GO:0045454~cell redox homeostasis;GO:0050789~regulation of biological process;GO:0050794~regulation of cellular process;GO:0065007~biological regulation;	GO:0000166~nucleotide binding;GO:0003824~catalytic activity;GO:0004148~dihydrolipoyl dehydrogenase activity;GO:0016491~oxidoreductase activity;GO:0016651~oxidoreductase activity, acting on NAD(P)H;GO:0016667~oxidoreductase activity, acting on a sulfur group of donors;GO:0016668~oxidoreductase activity, acting on a sulfur group of donors, NAD(P) as acceptor;GO:0043168~anion binding;GO:0048037~cofa…	GO:0005575~cellular_component;GO:0005623~cell;	K00382	DLD, lpd, pdhD; dihydrolipoamide dehydrogenase [EC:1.8.1.4]	ko00010~Glycolysis / Gluconeogenesis;ko00020~Citrate cycle (TCA cycle);ko00620~Pyruvate metabolism;ko00630~Glyoxylate and dicarboxylate metabolism;ko00260~Glycine, serine and threonine metabolism;ko00280~Valine, leucine and isoleucine degradation;	IPR004099~Pyridine nucleotide-disulphide oxidoreductase, dimerisation domain;IPR006258~Dihydrolipoamide dehydrogenase;IPR012999~Pyridine nucleotide-disulphide oxidoreductase, class I, active site;IPR016156~FAD/NAD-linked reductase, dimerisation domain;IPR023753~Pyridine nucleotide-disulphide oxidoreductase, FAD/NAD(P)-binding domain;
W5AM85;W5A874;W4ZUZ6	W5AM85	Dihydrolipoyl dehydrogenase	1	53.124	0.0442398	125	_DK(su)AVSGLTK_	2	509.774	9622700	-0.49601			chloroplast	GO:0008150~biological_process;GO:0019725~cellular homeostasis;GO:0045454~cell redox homeostasis;GO:0050789~regulation of biological process;GO:0050794~regulation of cellular process;GO:0065007~biological regulation;	GO:0000166~nucleotide binding;GO:0003824~catalytic activity;GO:0004148~dihydrolipoyl dehydrogenase activity;GO:0016491~oxidoreductase activity;GO:0016651~oxidoreductase activity, acting on NAD(P)H;GO:0016667~oxidoreductase activity, acting on a sulfur group of donors;GO:0016668~oxidoreductase activity, acting on a sulfur group of donors, NAD(P) as acceptor;GO:0043168~anion binding;GO:0048037~cofa…	GO:0005575~cellular_component;GO:0005623~cell;	K00382	DLD, lpd, pdhD; dihydrolipoamide dehydrogenase [EC:1.8.1.4]	ko00010~Glycolysis / Gluconeogenesis;ko00020~Citrate cycle (TCA cycle);ko00620~Pyruvate metabolism;ko00630~Glyoxylate and dicarboxylate metabolism;ko00260~Glycine, serine and threonine metabolism;ko00280~Valine, leucine and isoleucine degradation;	IPR004099~Pyridine nucleotide-disulphide oxidoreductase, dimerisation domain;IPR006258~Dihydrolipoamide dehydrogenase;IPR012999~Pyridine nucleotide-disulphide oxidoreductase, class I, active site;IPR016156~FAD/NAD-linked reductase, dimerisation domain;IPR023753~Pyridine nucleotide-disulphide oxidoreductase, FAD/NAD(P)-binding domain;
W5AM85;W5A874;W4ZUZ6	W5AM85	Dihydrolipoyl dehydrogenase	1	94.487	2.0876e-05	404	_TEEQVK(su)ASGVAYQVGK_	2	897.449	8879600	1.6916			chloroplast	GO:0008150~biological_process;GO:0019725~cellular homeostasis;GO:0045454~cell redox homeostasis;GO:0050789~regulation of biological process;GO:0050794~regulation of cellular process;GO:0065007~biological regulation;	GO:0000166~nucleotide binding;GO:0003824~catalytic activity;GO:0004148~dihydrolipoyl dehydrogenase activity;GO:0016491~oxidoreductase activity;GO:0016651~oxidoreductase activity, acting on NAD(P)H;GO:0016667~oxidoreductase activity, acting on a sulfur group of donors;GO:0016668~oxidoreductase activity, acting on a sulfur group of donors, NAD(P) as acceptor;GO:0043168~anion binding;GO:0048037~cofa…	GO:0005575~cellular_component;GO:0005623~cell;	K00382	DLD, lpd, pdhD; dihydrolipoamide dehydrogenase [EC:1.8.1.4]	ko00010~Glycolysis / Gluconeogenesis;ko00020~Citrate cycle (TCA cycle);ko00620~Pyruvate metabolism;ko00630~Glyoxylate and dicarboxylate metabolism;ko00260~Glycine, serine and threonine metabolism;ko00280~Valine, leucine and isoleucine degradation;	IPR004099~Pyridine nucleotide-disulphide oxidoreductase, dimerisation domain;IPR006258~Dihydrolipoamide dehydrogenase;IPR012999~Pyridine nucleotide-disulphide oxidoreductase, class I, active site;IPR016156~FAD/NAD-linked reductase, dimerisation domain;IPR023753~Pyridine nucleotide-disulphide oxidoreductase, FAD/NAD(P)-binding domain;
W5AM85;W5A874;W4ZUZ6;W5AXU2	W5AM85	Dihydrolipoyl dehydrogenase	1	74.296	0.00692515	272	_TK(su)VVGVDTSGSGVK_	2	717.378	19673000	0.53824			chloroplast	GO:0008150~biological_process;GO:0019725~cellular homeostasis;GO:0045454~cell redox homeostasis;GO:0050789~regulation of biological process;GO:0050794~regulation of cellular process;GO:0065007~biological regulation;	GO:0000166~nucleotide binding;GO:0003824~catalytic activity;GO:0004148~dihydrolipoyl dehydrogenase activity;GO:0016491~oxidoreductase activity;GO:0016651~oxidoreductase activity, acting on NAD(P)H;GO:0016667~oxidoreductase activity, acting on a sulfur group of donors;GO:0016668~oxidoreductase activity, acting on a sulfur group of donors, NAD(P) as acceptor;GO:0043168~anion binding;GO:0048037~cofa…	GO:0005575~cellular_component;GO:0005623~cell;	K00382	DLD, lpd, pdhD; dihydrolipoamide dehydrogenase [EC:1.8.1.4]	ko00010~Glycolysis / Gluconeogenesis;ko00020~Citrate cycle (TCA cycle);ko00620~Pyruvate metabolism;ko00630~Glyoxylate and dicarboxylate metabolism;ko00260~Glycine, serine and threonine metabolism;ko00280~Valine, leucine and isoleucine degradation;	IPR004099~Pyridine nucleotide-disulphide oxidoreductase, dimerisation domain;IPR006258~Dihydrolipoamide dehydrogenase;IPR012999~Pyridine nucleotide-disulphide oxidoreductase, class I, active site;IPR016156~FAD/NAD-linked reductase, dimerisation domain;IPR023753~Pyridine nucleotide-disulphide oxidoreductase, FAD/NAD(P)-binding domain;
W5AM85;W5A874;W4ZUZ6;W5A848;W4ZX99;W5AMP6;W5DTT4	W5A848	Dihydrolipoyl dehydrogenase	1	76.326	0.00612576	425	_AK(su)AIDDAEGMVK_	2	674.327	16616000	0.762	KFPLMANSRAKAIDDAEGMVK	.......S..K..........	mitochondria	GO:0008150~biological_process;GO:0019725~cellular homeostasis;GO:0045454~cell redox homeostasis;GO:0050789~regulation of biological process;GO:0050794~regulation of cellular process;GO:0065007~biological regulation;	GO:0000166~nucleotide binding;GO:0003824~catalytic activity;GO:0004148~dihydrolipoyl dehydrogenase activity;GO:0016491~oxidoreductase activity;GO:0016651~oxidoreductase activity, acting on NAD(P)H;GO:0016667~oxidoreductase activity, acting on a sulfur group of donors;GO:0016668~oxidoreductase activity, acting on a sulfur group of donors, NAD(P) as acceptor;GO:0043168~anion binding;GO:0048037~cofa…	GO:0005575~cellular_component;GO:0005623~cell;	K00382	DLD, lpd, pdhD; dihydrolipoamide dehydrogenase [EC:1.8.1.4]	ko00010~Glycolysis / Gluconeogenesis;ko00020~Citrate cycle (TCA cycle);ko00620~Pyruvate metabolism;ko00630~Glyoxylate and dicarboxylate metabolism;ko00260~Glycine, serine and threonine metabolism;ko00280~Valine, leucine and isoleucine degradation;	IPR004099~Pyridine nucleotide-disulphide oxidoreductase, dimerisation domain;IPR006258~Dihydrolipoamide dehydrogenase;IPR012999~Pyridine nucleotide-disulphide oxidoreductase, class I, active site;IPR016156~FAD/NAD-linked reductase, dimerisation domain;IPR023753~Pyridine nucleotide-disulphide oxidoreductase, FAD/NAD(P)-binding domain;
W5A848;W4ZX99;W5AMP6	W5A848	Dihydrolipoyl dehydrogenase	1	62.287	0.0194666	133	_AVAGLTK(su)GIEGLFK_	2	752.424	63387000	-2.1277	QKDKAVAGLTKGIEGLFKKNK	...K......K..........	mitochondria	GO:0008150~biological_process;GO:0019725~cellular homeostasis;GO:0045454~cell redox homeostasis;GO:0050789~regulation of biological process;GO:0050794~regulation of cellular process;GO:0065007~biological regulation;	GO:0000166~nucleotide binding;GO:0003824~catalytic activity;GO:0004148~dihydrolipoyl dehydrogenase activity;GO:0016491~oxidoreductase activity;GO:0016651~oxidoreductase activity, acting on NAD(P)H;GO:0016667~oxidoreductase activity, acting on a sulfur group of donors;GO:0016668~oxidoreductase activity, acting on a sulfur group of donors, NAD(P) as acceptor;GO:0043168~anion binding;GO:0048037~cofa…	GO:0005575~cellular_component;GO:0005623~cell;	K00382	DLD, lpd, pdhD; dihydrolipoamide dehydrogenase [EC:1.8.1.4]	ko00010~Glycolysis / Gluconeogenesis;ko00020~Citrate cycle (TCA cycle);ko00620~Pyruvate metabolism;ko00630~Glyoxylate and dicarboxylate metabolism;ko00260~Glycine, serine and threonine metabolism;ko00280~Valine, leucine and isoleucine degradation;	IPR004099~Pyridine nucleotide-disulphide oxidoreductase, dimerisation domain;IPR006258~Dihydrolipoamide dehydrogenase;IPR012999~Pyridine nucleotide-disulphide oxidoreductase, class I, active site;IPR016156~FAD/NAD-linked reductase, dimerisation domain;IPR023753~Pyridine nucleotide-disulphide oxidoreductase, FAD/NAD(P)-binding domain;
W5A848;W4ZX99;W5AMP6	W5A848	Dihydrolipoyl dehydrogenase	1	63.565	0.0265866	140	_GIEGLFK(su)K_	2	496.277	149380000	-0.11376	GLTKGIEGLFKKNKVTYVKGF	...K......K..........	mitochondria	GO:0008150~biological_process;GO:0019725~cellular homeostasis;GO:0045454~cell redox homeostasis;GO:0050789~regulation of biological process;GO:0050794~regulation of cellular process;GO:0065007~biological regulation;	GO:0000166~nucleotide binding;GO:0003824~catalytic activity;GO:0004148~dihydrolipoyl dehydrogenase activity;GO:0016491~oxidoreductase activity;GO:0016651~oxidoreductase activity, acting on NAD(P)H;GO:0016667~oxidoreductase activity, acting on a sulfur group of donors;GO:0016668~oxidoreductase activity, acting on a sulfur group of donors, NAD(P) as acceptor;GO:0043168~anion binding;GO:0048037~cofa…	GO:0005575~cellular_component;GO:0005623~cell;	K00382	DLD, lpd, pdhD; dihydrolipoamide dehydrogenase [EC:1.8.1.4]	ko00010~Glycolysis / Gluconeogenesis;ko00020~Citrate cycle (TCA cycle);ko00620~Pyruvate metabolism;ko00630~Glyoxylate and dicarboxylate metabolism;ko00260~Glycine, serine and threonine metabolism;ko00280~Valine, leucine and isoleucine degradation;	IPR004099~Pyridine nucleotide-disulphide oxidoreductase, dimerisation domain;IPR006258~Dihydrolipoamide dehydrogenase;IPR012999~Pyridine nucleotide-disulphide oxidoreductase, class I, active site;IPR016156~FAD/NAD-linked reductase, dimerisation domain;IPR023753~Pyridine nucleotide-disulphide oxidoreductase, FAD/NAD(P)-binding domain;
W5A848;W4ZX99;W5AMP6	W5A848	Dihydrolipoyl dehydrogenase	1	41.798	0.0518471	185	_NIIIATGSDVK(su)SLPGITIDEK_	3	762.081	17140000	-0.068726	NIIIATGSDVKSLPGITIDEK	.......S..K..........	mitochondria	GO:0008150~biological_process;GO:0019725~cellular homeostasis;GO:0045454~cell redox homeostasis;GO:0050789~regulation of biological process;GO:0050794~regulation of cellular process;GO:0065007~biological regulation;	GO:0000166~nucleotide binding;GO:0003824~catalytic activity;GO:0004148~dihydrolipoyl dehydrogenase activity;GO:0016491~oxidoreductase activity;GO:0016651~oxidoreductase activity, acting on NAD(P)H;GO:0016667~oxidoreductase activity, acting on a sulfur group of donors;GO:0016668~oxidoreductase activity, acting on a sulfur group of donors, NAD(P) as acceptor;GO:0043168~anion binding;GO:0048037~cofa…	GO:0005575~cellular_component;GO:0005623~cell;	K00382	DLD, lpd, pdhD; dihydrolipoamide dehydrogenase [EC:1.8.1.4]	ko00010~Glycolysis / Gluconeogenesis;ko00020~Citrate cycle (TCA cycle);ko00620~Pyruvate metabolism;ko00630~Glyoxylate and dicarboxylate metabolism;ko00260~Glycine, serine and threonine metabolism;ko00280~Valine, leucine and isoleucine degradation;	IPR004099~Pyridine nucleotide-disulphide oxidoreductase, dimerisation domain;IPR006258~Dihydrolipoamide dehydrogenase;IPR012999~Pyridine nucleotide-disulphide oxidoreductase, class I, active site;IPR016156~FAD/NAD-linked reductase, dimerisation domain;IPR023753~Pyridine nucleotide-disulphide oxidoreductase, FAD/NAD(P)-binding domain;
W5A848;W4ZX99;W5AMP6	W5A848	Dihydrolipoyl dehydrogenase	1	58.132	0.0236304	195	_SLPGITIDEK(su)K_	2	650.853	2532000	0.66431	KSLPGITIDEKKIVSSTGALC	..L.......K..........	mitochondria	GO:0008150~biological_process;GO:0019725~cellular homeostasis;GO:0045454~cell redox homeostasis;GO:0050789~regulation of biological process;GO:0050794~regulation of cellular process;GO:0065007~biological regulation;	GO:0000166~nucleotide binding;GO:0003824~catalytic activity;GO:0004148~dihydrolipoyl dehydrogenase activity;GO:0016491~oxidoreductase activity;GO:0016651~oxidoreductase activity, acting on NAD(P)H;GO:0016667~oxidoreductase activity, acting on a sulfur group of donors;GO:0016668~oxidoreductase activity, acting on a sulfur group of donors, NAD(P) as acceptor;GO:0043168~anion binding;GO:0048037~cofa…	GO:0005575~cellular_component;GO:0005623~cell;	K00382	DLD, lpd, pdhD; dihydrolipoamide dehydrogenase [EC:1.8.1.4]	ko00010~Glycolysis / Gluconeogenesis;ko00020~Citrate cycle (TCA cycle);ko00620~Pyruvate metabolism;ko00630~Glyoxylate and dicarboxylate metabolism;ko00260~Glycine, serine and threonine metabolism;ko00280~Valine, leucine and isoleucine degradation;	IPR004099~Pyridine nucleotide-disulphide oxidoreductase, dimerisation domain;IPR006258~Dihydrolipoamide dehydrogenase;IPR012999~Pyridine nucleotide-disulphide oxidoreductase, class I, active site;IPR016156~FAD/NAD-linked reductase, dimerisation domain;IPR023753~Pyridine nucleotide-disulphide oxidoreductase, FAD/NAD(P)-binding domain;
W5A848;W4ZX99;W5AMP6;W5DTT4	W5A848	Dihydrolipoyl dehydrogenase	1	150.69	2.81235e-11	405	_TEEQVK(su)ASGIAYR_	2	776.386	9710700	-0.32522	ASVGKTEEQVKASGIAYRVGK	..........K......R...	mitochondria	GO:0008150~biological_process;GO:0019725~cellular homeostasis;GO:0045454~cell redox homeostasis;GO:0050789~regulation of biological process;GO:0050794~regulation of cellular process;GO:0065007~biological regulation;	GO:0000166~nucleotide binding;GO:0003824~catalytic activity;GO:0004148~dihydrolipoyl dehydrogenase activity;GO:0016491~oxidoreductase activity;GO:0016651~oxidoreductase activity, acting on NAD(P)H;GO:0016667~oxidoreductase activity, acting on a sulfur group of donors;GO:0016668~oxidoreductase activity, acting on a sulfur group of donors, NAD(P) as acceptor;GO:0043168~anion binding;GO:0048037~cofa…	GO:0005575~cellular_component;GO:0005623~cell;	K00382	DLD, lpd, pdhD; dihydrolipoamide dehydrogenase [EC:1.8.1.4]	ko00010~Glycolysis / Gluconeogenesis;ko00020~Citrate cycle (TCA cycle);ko00620~Pyruvate metabolism;ko00630~Glyoxylate and dicarboxylate metabolism;ko00260~Glycine, serine and threonine metabolism;ko00280~Valine, leucine and isoleucine degradation;	IPR004099~Pyridine nucleotide-disulphide oxidoreductase, dimerisation domain;IPR006258~Dihydrolipoamide dehydrogenase;IPR012999~Pyridine nucleotide-disulphide oxidoreductase, class I, active site;IPR016156~FAD/NAD-linked reductase, dimerisation domain;IPR023753~Pyridine nucleotide-disulphide oxidoreductase, FAD/NAD(P)-binding domain;
W5A848;W4ZX99;W5AMP6	W5A848	Dihydrolipoyl dehydrogenase	1	89.136	0.000549397	273	_TK(su)VVGVDTSGDGVK_	2	731.375	8634800	-0.34244			mitochondria	GO:0008150~biological_process;GO:0019725~cellular homeostasis;GO:0045454~cell redox homeostasis;GO:0050789~regulation of biological process;GO:0050794~regulation of cellular process;GO:0065007~biological regulation;	GO:0000166~nucleotide binding;GO:0003824~catalytic activity;GO:0004148~dihydrolipoyl dehydrogenase activity;GO:0016491~oxidoreductase activity;GO:0016651~oxidoreductase activity, acting on NAD(P)H;GO:0016667~oxidoreductase activity, acting on a sulfur group of donors;GO:0016668~oxidoreductase activity, acting on a sulfur group of donors, NAD(P) as acceptor;GO:0043168~anion binding;GO:0048037~cofa…	GO:0005575~cellular_component;GO:0005623~cell;	K00382	DLD, lpd, pdhD; dihydrolipoamide dehydrogenase [EC:1.8.1.4]	ko00010~Glycolysis / Gluconeogenesis;ko00020~Citrate cycle (TCA cycle);ko00620~Pyruvate metabolism;ko00630~Glyoxylate and dicarboxylate metabolism;ko00260~Glycine, serine and threonine metabolism;ko00280~Valine, leucine and isoleucine degradation;	IPR004099~Pyridine nucleotide-disulphide oxidoreductase, dimerisation domain;IPR006258~Dihydrolipoamide dehydrogenase;IPR012999~Pyridine nucleotide-disulphide oxidoreductase, class I, active site;IPR016156~FAD/NAD-linked reductase, dimerisation domain;IPR023753~Pyridine nucleotide-disulphide oxidoreductase, FAD/NAD(P)-binding domain;
W5A848;W4ZX99;W5AMP6;W5DTT4	W5A848	Dihydrolipoyl dehydrogenase	1	105.46	9.43185e-05	415	_VGK(su)FPLMANSR_	2	660.342	7377600	0.27275			mitochondria	GO:0008150~biological_process;GO:0019725~cellular homeostasis;GO:0045454~cell redox homeostasis;GO:0050789~regulation of biological process;GO:0050794~regulation of cellular process;GO:0065007~biological regulation;	GO:0000166~nucleotide binding;GO:0003824~catalytic activity;GO:0004148~dihydrolipoyl dehydrogenase activity;GO:0016491~oxidoreductase activity;GO:0016651~oxidoreductase activity, acting on NAD(P)H;GO:0016667~oxidoreductase activity, acting on a sulfur group of donors;GO:0016668~oxidoreductase activity, acting on a sulfur group of donors, NAD(P) as acceptor;GO:0043168~anion binding;GO:0048037~cofa…	GO:0005575~cellular_component;GO:0005623~cell;	K00382	DLD, lpd, pdhD; dihydrolipoamide dehydrogenase [EC:1.8.1.4]	ko00010~Glycolysis / Gluconeogenesis;ko00020~Citrate cycle (TCA cycle);ko00620~Pyruvate metabolism;ko00630~Glyoxylate and dicarboxylate metabolism;ko00260~Glycine, serine and threonine metabolism;ko00280~Valine, leucine and isoleucine degradation;	IPR004099~Pyridine nucleotide-disulphide oxidoreductase, dimerisation domain;IPR006258~Dihydrolipoamide dehydrogenase;IPR012999~Pyridine nucleotide-disulphide oxidoreductase, class I, active site;IPR016156~FAD/NAD-linked reductase, dimerisation domain;IPR023753~Pyridine nucleotide-disulphide oxidoreductase, FAD/NAD(P)-binding domain;
W5A848;W4ZX99;W5AMP6	W5A848	Dihydrolipoyl dehydrogenase	1	63.816	0.0238829	148	_VTYVK(su)GFGK_	2	549.795	5467500	1.847	LFKKNKVTYVKGFGKLTSPSE	...K......K..........	mitochondria	GO:0008150~biological_process;GO:0019725~cellular homeostasis;GO:0045454~cell redox homeostasis;GO:0050789~regulation of biological process;GO:0050794~regulation of cellular process;GO:0065007~biological regulation;	GO:0000166~nucleotide binding;GO:0003824~catalytic activity;GO:0004148~dihydrolipoyl dehydrogenase activity;GO:0016491~oxidoreductase activity;GO:0016651~oxidoreductase activity, acting on NAD(P)H;GO:0016667~oxidoreductase activity, acting on a sulfur group of donors;GO:0016668~oxidoreductase activity, acting on a sulfur group of donors, NAD(P) as acceptor;GO:0043168~anion binding;GO:0048037~cofa…	GO:0005575~cellular_component;GO:0005623~cell;	K00382	DLD, lpd, pdhD; dihydrolipoamide dehydrogenase [EC:1.8.1.4]	ko00010~Glycolysis / Gluconeogenesis;ko00020~Citrate cycle (TCA cycle);ko00620~Pyruvate metabolism;ko00630~Glyoxylate and dicarboxylate metabolism;ko00260~Glycine, serine and threonine metabolism;ko00280~Valine, leucine and isoleucine degradation;	IPR004099~Pyridine nucleotide-disulphide oxidoreductase, dimerisation domain;IPR006258~Dihydrolipoamide dehydrogenase;IPR012999~Pyridine nucleotide-disulphide oxidoreductase, class I, active site;IPR016156~FAD/NAD-linked reductase, dimerisation domain;IPR023753~Pyridine nucleotide-disulphide oxidoreductase, FAD/NAD(P)-binding domain;
W5C669;W5B4B5;W5BLD1;W5BNL2;W5C9M2	W5C669	Elongation factor 1-alpha	1	63.727	0.0183841	427	_QTVAVGVIK(su)AVEK_	2	721.417	3983400	0.7681			cytosol		GO:0000166~nucleotide binding;GO:0001882~nucleoside binding;GO:0001883~purine nucleoside binding;GO:0003723~RNA binding;GO:0003746~translation elongation factor activity;GO:0003824~catalytic activity;GO:0003924~GTPase activity;GO:0005488~binding;GO:0005525~GTP binding;GO:0008135~translation factor activity, nucleic acid binding;GO:0016462~pyrophosphatase activity;GO:0016787~hydrolase activity;GO:…	GO:0005575~cellular_component;GO:0005622~intracellular;GO:0005623~cell;GO:0005737~cytoplasm;GO:0044424~intracellular part;GO:0044464~cell part;	K03231	EEF1A; elongation factor 1-alpha	ko03013~RNA transport;ko05134~Legionellosis;	IPR000795~Transcription factor, GTP-binding domain;IPR004160~Translation elongation factor EFTu/EF1A, C-terminal;IPR004161~Translation elongation factor EFTu/EF1A, domain 2;IPR004539~Translation elongation factor EF1A, eukaryotic/archaeal;IPR009000~Translation protein, beta-barrel domain;IPR009001~Translation elongation factor EF1A/initiation factor IF2gamma, C-terminal;IPR027417~P-loop containin…
Q03033;W5EZ14;W5EJT7;A0A096UT60;W5EXZ0;W5FBK6;W5FKS2;W5F2C5;W5E1E5;W5E7Y9;W5E723	Q03033	Elongation factor 1-alpha	1	65.043	0.0155837	318	_GFVASNSK(su)DDPAK_	2	718.339	6178800	1.2759	LKRGFVASNSKDDPAKEAANF	.......S..K..........	cytosol		GO:0000166~nucleotide binding;GO:0001882~nucleoside binding;GO:0001883~purine nucleoside binding;GO:0003723~RNA binding;GO:0003746~translation elongation factor activity;GO:0003824~catalytic activity;GO:0003924~GTPase activity;GO:0005488~binding;GO:0005525~GTP binding;GO:0008135~translation factor activity, nucleic acid binding;GO:0016462~pyrophosphatase activity;GO:0016787~hydrolase activity;GO:…	GO:0005575~cellular_component;GO:0005622~intracellular;GO:0005623~cell;GO:0005737~cytoplasm;GO:0044424~intracellular part;GO:0044464~cell part;	K03231	EEF1A; elongation factor 1-alpha	ko03013~RNA transport;ko05134~Legionellosis;	IPR000795~Transcription factor, GTP-binding domain;IPR004160~Translation elongation factor EFTu/EF1A, C-terminal;IPR004161~Translation elongation factor EFTu/EF1A, domain 2;IPR004539~Translation elongation factor EF1A, eukaryotic/archaeal;IPR009000~Translation protein, beta-barrel domain;IPR009001~Translation elongation factor EF1A/initiation factor IF2gamma, C-terminal;IPR027417~P-loop containin…
Q03033;W5EZ14;W5EJT7;A0A096UT60;W5EXZ0;W5FBK6;W5FUE6;W5E2H5;W5E7Y9;W5ES14;W5C669;W5B4B5;W5BKA4;W5B0W8;W5GMT9	Q03033	Elongation factor 1-alpha	1	99.283	0.000444494	161	_MDATTPK(su)YSK_	2	621.29	9693700	0.14609	CCNKMDATTPKYSKARYEEIV	...K......K..........	cytosol		GO:0000166~nucleotide binding;GO:0001882~nucleoside binding;GO:0001883~purine nucleoside binding;GO:0003723~RNA binding;GO:0003746~translation elongation factor activity;GO:0003824~catalytic activity;GO:0003924~GTPase activity;GO:0005488~binding;GO:0005525~GTP binding;GO:0008135~translation factor activity, nucleic acid binding;GO:0016462~pyrophosphatase activity;GO:0016787~hydrolase activity;GO:…	GO:0005575~cellular_component;GO:0005622~intracellular;GO:0005623~cell;GO:0005737~cytoplasm;GO:0044424~intracellular part;GO:0044464~cell part;	K03231	EEF1A; elongation factor 1-alpha	ko03013~RNA transport;ko05134~Legionellosis;	IPR000795~Transcription factor, GTP-binding domain;IPR004160~Translation elongation factor EFTu/EF1A, C-terminal;IPR004161~Translation elongation factor EFTu/EF1A, domain 2;IPR004539~Translation elongation factor EF1A, eukaryotic/archaeal;IPR009000~Translation protein, beta-barrel domain;IPR009001~Translation elongation factor EF1A/initiation factor IF2gamma, C-terminal;IPR027417~P-loop containin…
W5GUK3;W5G661	W5GUK3	Elongation factor Tu	1	95.417	0.000209107	156	_ALEALM(ox)ATPGLK(su)R_	2	743.9	2204600	3.0467			cytosol	GO:0000038~very long-chain fatty acid metabolic process;GO:0006082~organic acid metabolic process;GO:0006629~lipid metabolic process;GO:0006631~fatty acid metabolic process;GO:0007275~multicellular organismal development;GO:0008150~biological_process;GO:0008152~metabolic process;GO:0009987~cellular process;GO:0019752~carboxylic acid metabolic process;GO:0032502~developmental process;GO:0032787~mo…	GO:0000166~nucleotide binding;GO:0001882~nucleoside binding;GO:0001883~purine nucleoside binding;GO:0003723~RNA binding;GO:0003746~translation elongation factor activity;GO:0003824~catalytic activity;GO:0003924~GTPase activity;GO:0005488~binding;GO:0005525~GTP binding;GO:0008135~translation factor activity, nucleic acid binding;GO:0016462~pyrophosphatase activity;GO:0016787~hydrolase activity;GO:…	GO:0005575~cellular_component;GO:0005576~extracellular region;GO:0005622~intracellular;GO:0005623~cell;GO:0005634~nucleus;GO:0005730~nucleolus;GO:0005737~cytoplasm;GO:0009295~nucleoid;GO:0009507~chloroplast;GO:0009526~plastid envelope;GO:0009534~chloroplast thylakoid;GO:0009535~chloroplast thylakoid membrane;GO:0009536~plastid;GO:0009579~thylakoid;GO:0009941~chloroplast envelope;GO:0016020~membra…	K02358	tuf, TUFM; elongation factor Tu		IPR000795~Transcription factor, GTP-binding domain;IPR004160~Translation elongation factor EFTu/EF1A, C-terminal;IPR004161~Translation elongation factor EFTu/EF1A, domain 2;IPR004541~Translation elongation factor EFTu/EF1A, bacterial/organelle;IPR009000~Translation protein, beta-barrel domain;IPR009001~Translation elongation factor EF1A/initiation factor IF2gamma, C-terminal;IPR027417~P-loop cont…
W5DQF4;W5FDD1	W5DQF4	Elongation factor Tu	0.995933	79.614	0.00844747	302	_GQVVCKPGTVK(su)TYK_	2	832.937	1544900	-0.41463	GQVVCKPGTVKTYKKFEAEIY	..........K.......E..	cytosol		GO:0000166~nucleotide binding;GO:0001882~nucleoside binding;GO:0001883~purine nucleoside binding;GO:0003723~RNA binding;GO:0003746~translation elongation factor activity;GO:0003824~catalytic activity;GO:0003924~GTPase activity;GO:0005488~binding;GO:0005525~GTP binding;GO:0008135~translation factor activity, nucleic acid binding;GO:0016462~pyrophosphatase activity;GO:0016787~hydrolase activity;GO:…	GO:0005575~cellular_component;GO:0005622~intracellular;GO:0005623~cell;GO:0044464~cell part;	K02358	tuf, TUFM; elongation factor Tu		IPR000795~Transcription factor, GTP-binding domain;IPR004160~Translation elongation factor EFTu/EF1A, C-terminal;IPR004161~Translation elongation factor EFTu/EF1A, domain 2;IPR004541~Translation elongation factor EFTu/EF1A, bacterial/organelle;IPR005225~Small GTP-binding protein domain;IPR009000~Translation protein, beta-barrel domain;IPR009001~Translation elongation factor EF1A/initiation factor…
W5CCA9;W5D5L4;W5CHQ6;W5D0E3;W5HZ47	W5CCA9	Fructose-bisphosphate aldolase	1	91.658	0.000844658	131	_CAK(su)YYEAGAR_	2	644.785	3682900	0.16595	GFDDLGKRCAKYYEAGARFAK	..........K......R...	cytosol	GO:0005975~carbohydrate metabolic process;GO:0006090~pyruvate metabolic process;GO:0006091~generation of precursor metabolites and energy;GO:0006096~glycolytic process;GO:0008150~biological_process;GO:0008152~metabolic process;GO:0009056~catabolic process;GO:0009987~cellular process;GO:0016052~carbohydrate catabolic process;GO:0044699~single-organism process;GO:0044710~single-organism metabolic p…	GO:0003824~catalytic activity;GO:0004332~fructose-bisphosphate aldolase activity;GO:0016829~lyase activity;GO:0016830~carbon-carbon lyase activity;GO:0016832~aldehyde-lyase activity;		K01623	ALDO; fructose-bisphosphate aldolase, class I [EC:4.1.2.13]	ko00010~Glycolysis / Gluconeogenesis;ko00030~Pentose phosphate pathway;ko00051~Fructose and mannose metabolism;ko00710~Carbon fixation in photosynthetic organisms;ko00680~Methane metabolism;	IPR000741~Fructose-bisphosphate aldolase, class-I;IPR013785~Aldolase-type TIM barrel;IPR029768~Fructose-bisphosphate aldolase class-I active site;IPR029769~Fructose-bisphosphate aldolase class-I, eukaryotic-type;
W5CCA9;W5D5L4;W5CHQ6;W5D0E3;W5D8S6;W5HA05;W5HZ47	W5CCA9	Fructose-bisphosphate aldolase	1	87.083	0.00010587	37	_GILAADESTGTIGK(su)R_	2	794.912	12198000	-0.62662	AADESTGTIGKRFASINVENV	..........K.......E..	cytosol	GO:0005975~carbohydrate metabolic process;GO:0006090~pyruvate metabolic process;GO:0006091~generation of precursor metabolites and energy;GO:0006096~glycolytic process;GO:0008150~biological_process;GO:0008152~metabolic process;GO:0009056~catabolic process;GO:0009987~cellular process;GO:0016052~carbohydrate catabolic process;GO:0044699~single-organism process;GO:0044710~single-organism metabolic p…	GO:0003824~catalytic activity;GO:0004332~fructose-bisphosphate aldolase activity;GO:0016829~lyase activity;GO:0016830~carbon-carbon lyase activity;GO:0016832~aldehyde-lyase activity;		K01623	ALDO; fructose-bisphosphate aldolase, class I [EC:4.1.2.13]	ko00010~Glycolysis / Gluconeogenesis;ko00030~Pentose phosphate pathway;ko00051~Fructose and mannose metabolism;ko00710~Carbon fixation in photosynthetic organisms;ko00680~Methane metabolism;	IPR000741~Fructose-bisphosphate aldolase, class-I;IPR013785~Aldolase-type TIM barrel;IPR029768~Fructose-bisphosphate aldolase class-I active site;IPR029769~Fructose-bisphosphate aldolase class-I, eukaryotic-type;
W5ETU1;W5DTC2;W5EDL3;W5F6H0;W5G4A2;W5FL09	W5G4A2	Fructose-bisphosphate aldolase	1	111.12	1.89843e-09	68	_GILAM(ox)DESNATCGK(su)R_	2	869.89	16579000	-0.45793	AMDESNATCGKRLDSIGLENT	..........K.......E..	chloroplast	GO:0005975~carbohydrate metabolic process;GO:0006090~pyruvate metabolic process;GO:0006091~generation of precursor metabolites and energy;GO:0006096~glycolytic process;GO:0008150~biological_process;GO:0008152~metabolic process;GO:0009056~catabolic process;GO:0009987~cellular process;GO:0016052~carbohydrate catabolic process;GO:0044699~single-organism process;GO:0044710~single-organism metabolic p…	GO:0003824~catalytic activity;GO:0004332~fructose-bisphosphate aldolase activity;GO:0016829~lyase activity;GO:0016830~carbon-carbon lyase activity;GO:0016832~aldehyde-lyase activity;		K01623	ALDO; fructose-bisphosphate aldolase, class I [EC:4.1.2.13]	ko00010~Glycolysis / Gluconeogenesis;ko00030~Pentose phosphate pathway;ko00051~Fructose and mannose metabolism;ko00710~Carbon fixation in photosynthetic organisms;ko00680~Methane metabolism;	IPR000741~Fructose-bisphosphate aldolase, class-I;IPR013785~Aldolase-type TIM barrel;IPR029768~Fructose-bisphosphate aldolase class-I active site;IPR029769~Fructose-bisphosphate aldolase class-I, eukaryotic-type;
W5ETU1;W5DTC2;W5EDL3;W5F6H0;W5G4A2;W5FL09	W5G4A2	Fructose-bisphosphate aldolase	1	112.95	0.000175785	47	_TAK(su)TIASPGR_	2	551.299	19023000	-0.2047	AYDDELVKTAKTIASPGRGIL	..........K......R...	chloroplast	GO:0005975~carbohydrate metabolic process;GO:0006090~pyruvate metabolic process;GO:0006091~generation of precursor metabolites and energy;GO:0006096~glycolytic process;GO:0008150~biological_process;GO:0008152~metabolic process;GO:0009056~catabolic process;GO:0009987~cellular process;GO:0016052~carbohydrate catabolic process;GO:0044699~single-organism process;GO:0044710~single-organism metabolic p…	GO:0003824~catalytic activity;GO:0004332~fructose-bisphosphate aldolase activity;GO:0016829~lyase activity;GO:0016830~carbon-carbon lyase activity;GO:0016832~aldehyde-lyase activity;		K01623	ALDO; fructose-bisphosphate aldolase, class I [EC:4.1.2.13]	ko00010~Glycolysis / Gluconeogenesis;ko00030~Pentose phosphate pathway;ko00051~Fructose and mannose metabolism;ko00710~Carbon fixation in photosynthetic organisms;ko00680~Methane metabolism;	IPR000741~Fructose-bisphosphate aldolase, class-I;IPR013785~Aldolase-type TIM barrel;IPR029768~Fructose-bisphosphate aldolase class-I active site;IPR029769~Fructose-bisphosphate aldolase class-I, eukaryotic-type;
W5G4A2;W5FL09;W5FL86	W5G4A2	Fructose-bisphosphate aldolase	1	63.691	0.0416683	334	_ALQNTCLK(su)TWGGRPENVK_	3	724.7	15750000	-0.20649			chloroplast	GO:0005975~carbohydrate metabolic process;GO:0006090~pyruvate metabolic process;GO:0006091~generation of precursor metabolites and energy;GO:0006096~glycolytic process;GO:0008150~biological_process;GO:0008152~metabolic process;GO:0009056~catabolic process;GO:0009987~cellular process;GO:0016052~carbohydrate catabolic process;GO:0044699~single-organism process;GO:0044710~single-organism metabolic p…	GO:0003824~catalytic activity;GO:0004332~fructose-bisphosphate aldolase activity;GO:0016829~lyase activity;GO:0016830~carbon-carbon lyase activity;GO:0016832~aldehyde-lyase activity;		K01623	ALDO; fructose-bisphosphate aldolase, class I [EC:4.1.2.13]	ko00010~Glycolysis / Gluconeogenesis;ko00030~Pentose phosphate pathway;ko00051~Fructose and mannose metabolism;ko00710~Carbon fixation in photosynthetic organisms;ko00680~Methane metabolism;	IPR000741~Fructose-bisphosphate aldolase, class-I;IPR013785~Aldolase-type TIM barrel;IPR029768~Fructose-bisphosphate aldolase class-I active site;IPR029769~Fructose-bisphosphate aldolase class-I, eukaryotic-type;
W5ETU1;W5DTC2;W5EDL3	W5ETU1	Fructose-bisphosphate aldolase	1	53.751	0.0513959	337	_ALQNTCLK(su)TWGGRPENVAAAQEALLLR_	3	1027.54	14274000	-0.23779			chloroplast	GO:0005975~carbohydrate metabolic process;GO:0006090~pyruvate metabolic process;GO:0006091~generation of precursor metabolites and energy;GO:0006096~glycolytic process;GO:0008150~biological_process;GO:0008152~metabolic process;GO:0009056~catabolic process;GO:0009987~cellular process;GO:0016052~carbohydrate catabolic process;GO:0044699~single-organism process;GO:0044710~single-organism metabolic p…	GO:0003824~catalytic activity;GO:0004332~fructose-bisphosphate aldolase activity;GO:0016829~lyase activity;GO:0016830~carbon-carbon lyase activity;GO:0016832~aldehyde-lyase activity;		K01623	ALDO; fructose-bisphosphate aldolase, class I [EC:4.1.2.13]	ko00010~Glycolysis / Gluconeogenesis;ko00030~Pentose phosphate pathway;ko00051~Fructose and mannose metabolism;ko00710~Carbon fixation in photosynthetic organisms;ko00680~Methane metabolism;	IPR000741~Fructose-bisphosphate aldolase, class-I;IPR013785~Aldolase-type TIM barrel;IPR029768~Fructose-bisphosphate aldolase class-I active site;IPR029769~Fructose-bisphosphate aldolase class-I, eukaryotic-type;
W5ETU1;W5DTC2;W5EDL3	W5ETU1	Fructose-bisphosphate aldolase	1	79.804	0.000313783	282	_ATPEEVASYTLK(su)LLQR_	3	640.342	37123000	-0.75492			chloroplast	GO:0005975~carbohydrate metabolic process;GO:0006090~pyruvate metabolic process;GO:0006091~generation of precursor metabolites and energy;GO:0006096~glycolytic process;GO:0008150~biological_process;GO:0008152~metabolic process;GO:0009056~catabolic process;GO:0009987~cellular process;GO:0016052~carbohydrate catabolic process;GO:0044699~single-organism process;GO:0044710~single-organism metabolic p…	GO:0003824~catalytic activity;GO:0004332~fructose-bisphosphate aldolase activity;GO:0016829~lyase activity;GO:0016830~carbon-carbon lyase activity;GO:0016832~aldehyde-lyase activity;		K01623	ALDO; fructose-bisphosphate aldolase, class I [EC:4.1.2.13]	ko00010~Glycolysis / Gluconeogenesis;ko00030~Pentose phosphate pathway;ko00051~Fructose and mannose metabolism;ko00710~Carbon fixation in photosynthetic organisms;ko00680~Methane metabolism;	IPR000741~Fructose-bisphosphate aldolase, class-I;IPR013785~Aldolase-type TIM barrel;IPR029768~Fructose-bisphosphate aldolase class-I active site;IPR029769~Fructose-bisphosphate aldolase class-I, eukaryotic-type;
W5BS00;W5ARG6;W5B8D7	W5BS00	Glutamate dehydrogenase	1	51.979	0.0401454	382	_AMCK(su)SQDCNLR_	2	741.81	1205600	0.57983	SAFQNIKAMCKSQDCNLRMGA	..........K......R...	mitochondria	GO:0006575~cellular modified amino acid metabolic process;GO:0006576~cellular biogenic amine metabolic process;GO:0006595~polyamine metabolic process;GO:0006598~polyamine catabolic process;GO:0006725~cellular aromatic compound metabolic process;GO:0006807~nitrogen compound metabolic process;GO:0008150~biological_process;GO:0008152~metabolic process;GO:0009056~catabolic process;GO:0009058~biosynth…	GO:0000166~nucleotide binding;GO:0001882~nucleoside binding;GO:0001883~purine nucleoside binding;GO:0003824~catalytic activity;GO:0004352~glutamate dehydrogenase (NAD+) activity;GO:0005488~binding;GO:0005507~copper ion binding;GO:0005524~ATP binding;GO:0008270~zinc ion binding;GO:0016491~oxidoreductase activity;GO:0016638~oxidoreductase activity, acting on the CH-NH2 group of donors;GO:0016639~ox…	GO:0005575~cellular_component;GO:0005622~intracellular;GO:0005623~cell;GO:0005737~cytoplasm;GO:0005773~vacuole;GO:0005774~vacuolar membrane;GO:0016020~membrane;GO:0031090~organelle membrane;GO:0043226~organelle;GO:0043227~membrane-bounded organelle;GO:0043229~intracellular organelle;GO:0044422~organelle part;GO:0044424~intracellular part;GO:0044437~vacuolar part;GO:0044444~cytoplasmic part;GO:004…	K00261	GLUD1_2, gdhA; glutamate dehydrogenase (NAD(P)+) [EC:1.4.1.3]	ko00910~Nitrogen metabolism;ko00250~Alanine, aspartate and glutamate metabolism;ko00220~Arginine biosynthesis;ko00471~D-Glutamine and D-glutamate metabolism;ko04964~Proximal tubule bicarbonate reclamation;	IPR006095~Glutamate/phenylalanine/leucine/valine dehydrogenase;IPR006096~Glutamate/phenylalanine/leucine/valine dehydrogenase, C-terminal;IPR006097~Glutamate/phenylalanine/leucine/valine dehydrogenase, dimerisation domain;IPR014362~Glutamate dehydrogenase;IPR016040~NAD(P)-binding domain;
W5BS00;W5ARG6;W5B8D7;W5EV87;W5G128;W5FCT5;A0A0C4B0Q5	W5BS00	Glutamate dehydrogenase	1	78.488	0.00412128	26	_LEK(su)SLLIPFR_	2	658.385	12321000	-0.58276	RLLGLDSKLEKSLLIPFREIK	..........K......R...	mitochondria	GO:0006575~cellular modified amino acid metabolic process;GO:0006576~cellular biogenic amine metabolic process;GO:0006595~polyamine metabolic process;GO:0006598~polyamine catabolic process;GO:0006725~cellular aromatic compound metabolic process;GO:0006807~nitrogen compound metabolic process;GO:0008150~biological_process;GO:0008152~metabolic process;GO:0009056~catabolic process;GO:0009058~biosynth…	GO:0000166~nucleotide binding;GO:0001882~nucleoside binding;GO:0001883~purine nucleoside binding;GO:0003824~catalytic activity;GO:0004352~glutamate dehydrogenase (NAD+) activity;GO:0005488~binding;GO:0005507~copper ion binding;GO:0005524~ATP binding;GO:0008270~zinc ion binding;GO:0016491~oxidoreductase activity;GO:0016638~oxidoreductase activity, acting on the CH-NH2 group of donors;GO:0016639~ox…	GO:0005575~cellular_component;GO:0005622~intracellular;GO:0005623~cell;GO:0005737~cytoplasm;GO:0005773~vacuole;GO:0005774~vacuolar membrane;GO:0016020~membrane;GO:0031090~organelle membrane;GO:0043226~organelle;GO:0043227~membrane-bounded organelle;GO:0043229~intracellular organelle;GO:0044422~organelle part;GO:0044424~intracellular part;GO:0044437~vacuolar part;GO:0044444~cytoplasmic part;GO:004…	K00261	GLUD1_2, gdhA; glutamate dehydrogenase (NAD(P)+) [EC:1.4.1.3]	ko00910~Nitrogen metabolism;ko00250~Alanine, aspartate and glutamate metabolism;ko00220~Arginine biosynthesis;ko00471~D-Glutamine and D-glutamate metabolism;ko04964~Proximal tubule bicarbonate reclamation;	IPR006095~Glutamate/phenylalanine/leucine/valine dehydrogenase;IPR006096~Glutamate/phenylalanine/leucine/valine dehydrogenase, C-terminal;IPR006097~Glutamate/phenylalanine/leucine/valine dehydrogenase, dimerisation domain;IPR014362~Glutamate dehydrogenase;IPR016040~NAD(P)-binding domain;
C7C4X1;W5HB91;W5HR45;W5ES37;W5GYX5;W5GM69;W5G5H3;A0A096UTL2	W5GYX5	Glyceraldehyde-3-phosphate dehydrogenase	1	68.261	0.0120393	217	_AASFNIIPSSTGAAK(su)AVGK_	2	945.502	13919000	1.2695	NIIPSSTGAAKAVGKVLPELN	..........K.......E..	cytosol	GO:0005996~monosaccharide metabolic process;GO:0006006~glucose metabolic process;GO:0019318~hexose metabolic process;	GO:0000166~nucleotide binding;GO:0016491~oxidoreductase activity;GO:0016620~oxidoreductase activity, acting on the aldehyde or oxo group of donors, NAD or NADP as acceptor;GO:0016903~oxidoreductase activity, acting on the aldehyde or oxo group of donors;GO:0048037~cofactor binding;GO:0050661~NADP binding;GO:0050662~coenzyme binding;GO:0051287~NAD binding;		K00134	GAPDH, gapA; glyceraldehyde 3-phosphate dehydrogenase [EC:1.2.1.12]	ko00010~Glycolysis / Gluconeogenesis;ko00710~Carbon fixation in photosynthetic organisms;ko04066~HIF-1 signaling pathway;ko05010~Alzheimer's disease;	IPR006424~Glyceraldehyde-3-phosphate dehydrogenase, type I;IPR016040~NAD(P)-binding domain;IPR020828~Glyceraldehyde 3-phosphate dehydrogenase, NAD(P) binding domain;IPR020829~Glyceraldehyde 3-phosphate dehydrogenase, catalytic domain;IPR020830~Glyceraldehyde 3-phosphate dehydrogenase, active site;IPR020831~Glyceraldehyde/Erythrose phosphate dehydrogenase family;
C7C4X1;W5HB91;W5HR45;W5GYX5;W5GM69;W5G5H3;A0A096UTL2	W5GYX5	Glyceraldehyde-3-phosphate dehydrogenase	1	65.179	0.0177351	196	_TVDGPSSK(su)DWR_	2	674.312	8926800	-0.83067			cytosol	GO:0005996~monosaccharide metabolic process;GO:0006006~glucose metabolic process;GO:0019318~hexose metabolic process;	GO:0000166~nucleotide binding;GO:0016491~oxidoreductase activity;GO:0016620~oxidoreductase activity, acting on the aldehyde or oxo group of donors, NAD or NADP as acceptor;GO:0016903~oxidoreductase activity, acting on the aldehyde or oxo group of donors;GO:0048037~cofactor binding;GO:0050661~NADP binding;GO:0050662~coenzyme binding;GO:0051287~NAD binding;		K00134	GAPDH, gapA; glyceraldehyde 3-phosphate dehydrogenase [EC:1.2.1.12]	ko00010~Glycolysis / Gluconeogenesis;ko00710~Carbon fixation in photosynthetic organisms;ko04066~HIF-1 signaling pathway;ko05010~Alzheimer's disease;	IPR006424~Glyceraldehyde-3-phosphate dehydrogenase, type I;IPR016040~NAD(P)-binding domain;IPR020828~Glyceraldehyde 3-phosphate dehydrogenase, NAD(P) binding domain;IPR020829~Glyceraldehyde 3-phosphate dehydrogenase, catalytic domain;IPR020830~Glyceraldehyde 3-phosphate dehydrogenase, active site;IPR020831~Glyceraldehyde/Erythrose phosphate dehydrogenase family;
W5ATV6;W5BAB9;W5BXM5;W5EPL4;W5ETI9	W5BAB9	Glyceraldehyde-3-phosphate dehydrogenase	1	45.126	0.0524249	297	_AVALVLPNLK(su)GK_	2	661.906	8997300	1.4028			chloroplast	GO:0005996~monosaccharide metabolic process;GO:0006006~glucose metabolic process;GO:0019318~hexose metabolic process;	GO:0000166~nucleotide binding;GO:0016491~oxidoreductase activity;GO:0016620~oxidoreductase activity, acting on the aldehyde or oxo group of donors, NAD or NADP as acceptor;GO:0016903~oxidoreductase activity, acting on the aldehyde or oxo group of donors;GO:0048037~cofactor binding;GO:0050661~NADP binding;GO:0050662~coenzyme binding;GO:0051287~NAD binding;		K05298	GAPA; glyceraldehyde-3-phosphate dehydrogenase (NADP+) (phosphorylating) [EC:1.2.1.13]	ko00710~Carbon fixation in photosynthetic organisms;	IPR006424~Glyceraldehyde-3-phosphate dehydrogenase, type I;IPR016040~NAD(P)-binding domain;IPR020828~Glyceraldehyde 3-phosphate dehydrogenase, NAD(P) binding domain;IPR020829~Glyceraldehyde 3-phosphate dehydrogenase, catalytic domain;IPR020830~Glyceraldehyde 3-phosphate dehydrogenase, active site;IPR020831~Glyceraldehyde/Erythrose phosphate dehydrogenase family;
W5ATV6;W5BAB9;W5EPL4	W5BAB9	Glyceraldehyde-3-phosphate dehydrogenase	1	71.685	0.00149835	245	_FGIIK(su)GTM(ox)TTTHSYTGDQR_	3	744.02	6348200	1.2697	KVLDQKFGIIKGTMTTTHSYT	..L.......K..........	chloroplast	GO:0005996~monosaccharide metabolic process;GO:0006006~glucose metabolic process;GO:0019318~hexose metabolic process;	GO:0000166~nucleotide binding;GO:0016491~oxidoreductase activity;GO:0016620~oxidoreductase activity, acting on the aldehyde or oxo group of donors, NAD or NADP as acceptor;GO:0016903~oxidoreductase activity, acting on the aldehyde or oxo group of donors;GO:0048037~cofactor binding;GO:0050661~NADP binding;GO:0050662~coenzyme binding;GO:0051287~NAD binding;		K05298	GAPA; glyceraldehyde-3-phosphate dehydrogenase (NADP+) (phosphorylating) [EC:1.2.1.13]	ko00710~Carbon fixation in photosynthetic organisms;	IPR006424~Glyceraldehyde-3-phosphate dehydrogenase, type I;IPR016040~NAD(P)-binding domain;IPR020828~Glyceraldehyde 3-phosphate dehydrogenase, NAD(P) binding domain;IPR020829~Glyceraldehyde 3-phosphate dehydrogenase, catalytic domain;IPR020830~Glyceraldehyde 3-phosphate dehydrogenase, active site;IPR020831~Glyceraldehyde/Erythrose phosphate dehydrogenase family;
W5ATV6;W5BAB9;W5BQP6	W5BAB9	Glyceraldehyde-3-phosphate dehydrogenase	1	80.438	0.00759487	147	_VIK(su)VVSDR_	2	508.293	75461000	-0.45618			chloroplast	GO:0005996~monosaccharide metabolic process;GO:0006006~glucose metabolic process;GO:0019318~hexose metabolic process;	GO:0000166~nucleotide binding;GO:0016491~oxidoreductase activity;GO:0016620~oxidoreductase activity, acting on the aldehyde or oxo group of donors, NAD or NADP as acceptor;GO:0016903~oxidoreductase activity, acting on the aldehyde or oxo group of donors;GO:0048037~cofactor binding;GO:0050661~NADP binding;GO:0050662~coenzyme binding;GO:0051287~NAD binding;		K05298	GAPA; glyceraldehyde-3-phosphate dehydrogenase (NADP+) (phosphorylating) [EC:1.2.1.13]	ko00710~Carbon fixation in photosynthetic organisms;	IPR006424~Glyceraldehyde-3-phosphate dehydrogenase, type I;IPR016040~NAD(P)-binding domain;IPR020828~Glyceraldehyde 3-phosphate dehydrogenase, NAD(P) binding domain;IPR020829~Glyceraldehyde 3-phosphate dehydrogenase, catalytic domain;IPR020830~Glyceraldehyde 3-phosphate dehydrogenase, active site;IPR020831~Glyceraldehyde/Erythrose phosphate dehydrogenase family;
W5ATV6;W5BAB9;W5EPL4	W5BAB9	Glyceraldehyde-3-phosphate dehydrogenase	1	88.495	0.00108064	240	_VLDQK(su)FGIIK_	2	630.864	24250000	-1.9153			chloroplast	GO:0005996~monosaccharide metabolic process;GO:0006006~glucose metabolic process;GO:0019318~hexose metabolic process;	GO:0000166~nucleotide binding;GO:0016491~oxidoreductase activity;GO:0016620~oxidoreductase activity, acting on the aldehyde or oxo group of donors, NAD or NADP as acceptor;GO:0016903~oxidoreductase activity, acting on the aldehyde or oxo group of donors;GO:0048037~cofactor binding;GO:0050661~NADP binding;GO:0050662~coenzyme binding;GO:0051287~NAD binding;		K05298	GAPA; glyceraldehyde-3-phosphate dehydrogenase (NADP+) (phosphorylating) [EC:1.2.1.13]	ko00710~Carbon fixation in photosynthetic organisms;	IPR006424~Glyceraldehyde-3-phosphate dehydrogenase, type I;IPR016040~NAD(P)-binding domain;IPR020828~Glyceraldehyde 3-phosphate dehydrogenase, NAD(P) binding domain;IPR020829~Glyceraldehyde 3-phosphate dehydrogenase, catalytic domain;IPR020830~Glyceraldehyde 3-phosphate dehydrogenase, active site;IPR020831~Glyceraldehyde/Erythrose phosphate dehydrogenase family;
W5F3C4;W5FYX9;W5F7M9	W5F3C4	GrpE protein homolog	1	103.88	0.000820223	128	_K(su)YAVQNFSK_	2	592.801	22759000	1.1076			chloroplast	GO:0006457~protein folding;GO:0008150~biological_process;GO:0008152~metabolic process;GO:0009987~cellular process;GO:0019538~protein metabolic process;GO:0043170~macromolecule metabolic process;GO:0044237~cellular metabolic process;GO:0044238~primary metabolic process;GO:0044260~cellular macromolecule metabolic process;GO:0044267~cellular protein metabolic process;GO:0071704~organic substance met…	GO:0000166~nucleotide binding;GO:0000774~adenyl-nucleotide exchange factor activity;GO:0003674~molecular_function;GO:0017076~purine nucleotide binding;GO:0030234~enzyme regulator activity;GO:0030554~adenyl nucleotide binding;GO:0060589~nucleoside-triphosphatase regulator activity;GO:0060590~ATPase regulator activity;GO:0098772~molecular function regulator;	GO:0005575~cellular_component;GO:0005622~intracellular;GO:0005623~cell;GO:0005737~cytoplasm;GO:0005739~mitochondrion;GO:0005759~mitochondrial matrix;GO:0031974~membrane-enclosed lumen;GO:0043226~organelle;GO:0043229~intracellular organelle;GO:0043233~organelle lumen;GO:0044422~organelle part;GO:0044424~intracellular part;GO:0044429~mitochondrial part;GO:0044444~cytoplasmic part;GO:0044446~intrace…	K03687	GRPE; molecular chaperone GrpE		IPR000740~GrpE nucleotide exchange factor;IPR009012~GrpE nucleotide exchange factor, head;IPR013805~GrpE nucleotide exchange factor, coiled-coil;
W4ZW01;W5HNL1;W5GFI0;W5H6C1;A0A077RQ51;W5GF52;W5GCJ7;W5CTK4;A0A0C4BID1;A0A077RU09;W5H4D2;W5GSQ6;W5GDR8;W5DKT2;W5CKU3;W5CKP7;W5CBE7;W4ZQ83;Q43216;W5HXZ7;W5HA06;Q43217;W5I4F3;W5HZ15;W5GGF1;W5GES9;W4ZS28;W5E8H6;W5E0R4;P05621;W4ZZH1;W5F9T2;W5EA78;W5BFB4;W5A532;W4ZTZ4;W4ZPK4;P27807;A0A096UN69;W5A7K6;W5A444;W4ZPQ9;W4ZMC0;A0A0C4BIL4;A0A096UKE9;A0A096UK77;W5DZU8;A0A096UTK7;W5G4D7;W5G400;A0A096USW9;W5GTS6…	W4ZW01	Histone H2B	1	135.02	7.93196e-08	78	_HAVSEGTK(su)AVTK_	2	664.346	5323100	-1.3201			cytosol		GO:0003676~nucleic acid binding;GO:0003677~DNA binding;	GO:0000785~chromatin;GO:0000786~nucleosome;GO:0005575~cellular_component;GO:0005622~intracellular;GO:0005623~cell;GO:0005634~nucleus;GO:0005694~chromosome;GO:0032991~macromolecular complex;GO:0032993~protein-DNA complex;GO:0043226~organelle;GO:0043227~membrane-bounded organelle;GO:0043228~non-membrane-bounded organelle;GO:0043229~intracellular organelle;GO:0043231~intracellular membrane-bounded o…				IPR000558~Histone H2B;IPR007125~Histone H2A/H2B/H3;IPR009072~Histone-fold;
W4ZW01;W5HNL1;W5GFI0;W5H6C1;A0A077RQ51;W5GF52;W5GCJ7;W5CTK4;A0A0C4BID1;A0A077RU09;W5H4D2;W5GSQ6;W5GDR8;W5DKT2;W5CKU3;W5CKP7;W5CBE7;W4ZQ83;Q43216;W5HXZ7;W5HA06;Q43217;W5I4F3;W5HZ15;W5GGF1;W5GES9;W4ZS28;W5E8H6;W5E0R4;P05621;W4ZZH1;W5F9T2;W5EA78;W5BFB4;W5A532;W4ZTZ4;W4ZPK4;P27807;A0A096UN69;W5A7K6;W5A444;W4ZPQ9;W4ZMC0;A0A0C4BIL4;A0A096UKE9;A0A096UK77;W5DZU8;A0A096UTK7;W5G4D7;W5G400;A0A096USW9;W5GTS6…	W4ZW01	Histone H2B	1	84.375	0.000335678	70	_LVLPGELAK(su)HAVSEGTK_	2	925.007	28410000	1.5396	VRLVLPGELAKHAVSEGTKAV	..L.......K..........	cytosol		GO:0003676~nucleic acid binding;GO:0003677~DNA binding;	GO:0000785~chromatin;GO:0000786~nucleosome;GO:0005575~cellular_component;GO:0005622~intracellular;GO:0005623~cell;GO:0005634~nucleus;GO:0005694~chromosome;GO:0032991~macromolecular complex;GO:0032993~protein-DNA complex;GO:0043226~organelle;GO:0043227~membrane-bounded organelle;GO:0043228~non-membrane-bounded organelle;GO:0043229~intracellular organelle;GO:0043231~intracellular membrane-bounded o…				IPR000558~Histone H2B;IPR007125~Histone H2A/H2B/H3;IPR009072~Histone-fold;
W4ZW01;W5HNL1;W5GFI0;W5H6C1;A0A077RQ51;W5GF52;W5GCJ7;W5CTK4;A0A0C4BID1;A0A077RU09;W5H4D2;W5GSQ6;W5GDR8;W5DKT2;W5CKU3;W5CKP7;W5CBE7;W4ZQ83;Q43216;W5HXZ7;W5HA06;Q43217;W5I4F3;W5HZ15;W5GGF1;W5GES9;W4ZS28;W5E8H6;W5E0R4;P05621;W4ZZH1;W5F9T2;W5EA78;W5BFB4;W5A532;W4ZTZ4;W4ZPK4;P27807;A0A096UN69;W5A7K6;W5A444;W4ZPQ9;W4ZMC0;A0A0C4BIL4;A0A096UKE9;A0A096UK77;W5DZU8;A0A096UTK7;W5G4D7;W5G400;A0A096USW9;W5GTS6…	W4ZW01	Histone H2B	1	58.817	0.0193089	8	_VLK(su)QVHPDIGISSK_	3	540.97	21973000	1.2729			cytosol		GO:0003676~nucleic acid binding;GO:0003677~DNA binding;	GO:0000785~chromatin;GO:0000786~nucleosome;GO:0005575~cellular_component;GO:0005622~intracellular;GO:0005623~cell;GO:0005634~nucleus;GO:0005694~chromosome;GO:0032991~macromolecular complex;GO:0032993~protein-DNA complex;GO:0043226~organelle;GO:0043227~membrane-bounded organelle;GO:0043228~non-membrane-bounded organelle;GO:0043229~intracellular organelle;GO:0043231~intracellular membrane-bounded o…				IPR000558~Histone H2B;IPR007125~Histone H2A/H2B/H3;IPR009072~Histone-fold;
W5GWE4;W5GHT5;W5BEC0;W5AQV7	W5GWE4	Isocitrate dehydrogenase [NAD] subunit, mitochondrial	1	155.11	6.27373e-09	66	_GPMATPIGK(su)GHR_	2	661.338	36448000	0.95407			cytosol	GO:0006082~organic acid metabolic process;GO:0006091~generation of precursor metabolites and energy;GO:0006099~tricarboxylic acid cycle;GO:0006101~citrate metabolic process;GO:0008150~biological_process;GO:0008152~metabolic process;GO:0009060~aerobic respiration;GO:0009987~cellular process;GO:0015980~energy derivation by oxidation of organic compounds;GO:0019752~carboxylic acid metabolic process;…	GO:0000166~nucleotide binding;GO:0000287~magnesium ion binding;GO:0003674~molecular_function;GO:0004448~isocitrate dehydrogenase activity;GO:0004449~isocitrate dehydrogenase (NAD+) activity;GO:0005488~binding;GO:0043167~ion binding;GO:0043169~cation binding;GO:0046872~metal ion binding;GO:0050662~coenzyme binding;GO:0051287~NAD binding;	GO:0005575~cellular_component;GO:0005622~intracellular;GO:0005623~cell;GO:0005737~cytoplasm;GO:0005739~mitochondrion;GO:0043226~organelle;GO:0043227~membrane-bounded organelle;GO:0043229~intracellular organelle;GO:0043231~intracellular membrane-bounded organelle;GO:0044424~intracellular part;GO:0044444~cytoplasmic part;GO:0044464~cell part;				IPR001804~Isocitrate and isopropylmalate dehydrogenases family;IPR004434~Isocitrate dehydrogenase NAD-dependent;IPR019818~Isocitrate/isopropylmalate dehydrogenase, conserved site;IPR024084~Isopropylmalate dehydrogenase-like domain;
W5GWE4;W5GHT5;W5BEC0;W5AQV7;W5G4Y3	W5GWE4	Isocitrate dehydrogenase [NAD] subunit, mitochondrial	1	84.479	0.00175963	130	_GVVESLK(su)IITR_	2	657.885	33586000	1.0729			cytosol	GO:0006082~organic acid metabolic process;GO:0006091~generation of precursor metabolites and energy;GO:0006099~tricarboxylic acid cycle;GO:0006101~citrate metabolic process;GO:0008150~biological_process;GO:0008152~metabolic process;GO:0009060~aerobic respiration;GO:0009987~cellular process;GO:0015980~energy derivation by oxidation of organic compounds;GO:0019752~carboxylic acid metabolic process;…	GO:0000166~nucleotide binding;GO:0000287~magnesium ion binding;GO:0003674~molecular_function;GO:0004448~isocitrate dehydrogenase activity;GO:0004449~isocitrate dehydrogenase (NAD+) activity;GO:0005488~binding;GO:0043167~ion binding;GO:0043169~cation binding;GO:0046872~metal ion binding;GO:0050662~coenzyme binding;GO:0051287~NAD binding;	GO:0005575~cellular_component;GO:0005622~intracellular;GO:0005623~cell;GO:0005737~cytoplasm;GO:0005739~mitochondrion;GO:0043226~organelle;GO:0043227~membrane-bounded organelle;GO:0043229~intracellular organelle;GO:0043231~intracellular membrane-bounded organelle;GO:0044424~intracellular part;GO:0044444~cytoplasmic part;GO:0044464~cell part;				IPR001804~Isocitrate and isopropylmalate dehydrogenases family;IPR004434~Isocitrate dehydrogenase NAD-dependent;IPR019818~Isocitrate/isopropylmalate dehydrogenase, conserved site;IPR024084~Isopropylmalate dehydrogenase-like domain;
W5GWE4;W5GHT5;W5GBA3	W5GWE4	Isocitrate dehydrogenase [NAD] subunit, mitochondrial	1	87.083	0.000125958	300	_IHNAILQTIAEGK(su)YR_	3	609.663	38089000	-1.6359			cytosol	GO:0006082~organic acid metabolic process;GO:0006091~generation of precursor metabolites and energy;GO:0006099~tricarboxylic acid cycle;GO:0006101~citrate metabolic process;GO:0008150~biological_process;GO:0008152~metabolic process;GO:0009060~aerobic respiration;GO:0009987~cellular process;GO:0015980~energy derivation by oxidation of organic compounds;GO:0019752~carboxylic acid metabolic process;…	GO:0000166~nucleotide binding;GO:0000287~magnesium ion binding;GO:0003674~molecular_function;GO:0004448~isocitrate dehydrogenase activity;GO:0004449~isocitrate dehydrogenase (NAD+) activity;GO:0005488~binding;GO:0043167~ion binding;GO:0043169~cation binding;GO:0046872~metal ion binding;GO:0050662~coenzyme binding;GO:0051287~NAD binding;	GO:0005575~cellular_component;GO:0005622~intracellular;GO:0005623~cell;GO:0005737~cytoplasm;GO:0005739~mitochondrion;GO:0043226~organelle;GO:0043227~membrane-bounded organelle;GO:0043229~intracellular organelle;GO:0043231~intracellular membrane-bounded organelle;GO:0044424~intracellular part;GO:0044444~cytoplasmic part;GO:0044464~cell part;				IPR001804~Isocitrate and isopropylmalate dehydrogenases family;IPR004434~Isocitrate dehydrogenase NAD-dependent;IPR019818~Isocitrate/isopropylmalate dehydrogenase, conserved site;IPR024084~Isopropylmalate dehydrogenase-like domain;
W5GWE4;W5GHT5	W5GWE4	Isocitrate dehydrogenase [NAD] subunit, mitochondrial	1	115.29	8.55034e-05	174	_TDGLFLK(su)CCR_	2	685.316	10547000	0.050882	IMRKTDGLFLKCCREVAEKYP	...K......K..........	cytosol	GO:0006082~organic acid metabolic process;GO:0006091~generation of precursor metabolites and energy;GO:0006099~tricarboxylic acid cycle;GO:0006101~citrate metabolic process;GO:0008150~biological_process;GO:0008152~metabolic process;GO:0009060~aerobic respiration;GO:0009987~cellular process;GO:0015980~energy derivation by oxidation of organic compounds;GO:0019752~carboxylic acid metabolic process;…	GO:0000166~nucleotide binding;GO:0000287~magnesium ion binding;GO:0003674~molecular_function;GO:0004448~isocitrate dehydrogenase activity;GO:0004449~isocitrate dehydrogenase (NAD+) activity;GO:0005488~binding;GO:0043167~ion binding;GO:0043169~cation binding;GO:0046872~metal ion binding;GO:0050662~coenzyme binding;GO:0051287~NAD binding;	GO:0005575~cellular_component;GO:0005622~intracellular;GO:0005623~cell;GO:0005737~cytoplasm;GO:0005739~mitochondrion;GO:0043226~organelle;GO:0043227~membrane-bounded organelle;GO:0043229~intracellular organelle;GO:0043231~intracellular membrane-bounded organelle;GO:0044424~intracellular part;GO:0044444~cytoplasmic part;GO:0044464~cell part;				IPR001804~Isocitrate and isopropylmalate dehydrogenases family;IPR004434~Isocitrate dehydrogenase NAD-dependent;IPR019818~Isocitrate/isopropylmalate dehydrogenase, conserved site;IPR024084~Isopropylmalate dehydrogenase-like domain;
W5GWE4;W5GHT5;W5BEC0;W5AQV7;W5GBA3	W5GWE4	Isocitrate dehydrogenase [NAD] subunit, mitochondrial	1	77.746	0.000850466	309	_TADLGGK(su)SSTSDYTK_	2	815.876	4192700	-0.90577			cytosol	GO:0006082~organic acid metabolic process;GO:0006091~generation of precursor metabolites and energy;GO:0006099~tricarboxylic acid cycle;GO:0006101~citrate metabolic process;GO:0008150~biological_process;GO:0008152~metabolic process;GO:0009060~aerobic respiration;GO:0009987~cellular process;GO:0015980~energy derivation by oxidation of organic compounds;GO:0019752~carboxylic acid metabolic process;…	GO:0000166~nucleotide binding;GO:0000287~magnesium ion binding;GO:0003674~molecular_function;GO:0004448~isocitrate dehydrogenase activity;GO:0004449~isocitrate dehydrogenase (NAD+) activity;GO:0005488~binding;GO:0043167~ion binding;GO:0043169~cation binding;GO:0046872~metal ion binding;GO:0050662~coenzyme binding;GO:0051287~NAD binding;	GO:0005575~cellular_component;GO:0005622~intracellular;GO:0005623~cell;GO:0005737~cytoplasm;GO:0005739~mitochondrion;GO:0043226~organelle;GO:0043227~membrane-bounded organelle;GO:0043229~intracellular organelle;GO:0043231~intracellular membrane-bounded organelle;GO:0044424~intracellular part;GO:0044444~cytoplasmic part;GO:0044464~cell part;				IPR001804~Isocitrate and isopropylmalate dehydrogenases family;IPR004434~Isocitrate dehydrogenase NAD-dependent;IPR019818~Isocitrate/isopropylmalate dehydrogenase, conserved site;IPR024084~Isopropylmalate dehydrogenase-like domain;
W5BFI3;W5AUA7	W5BFI3	Isocitrate dehydrogenase [NADP]	1	97.69	0.000151862	446	_DLALLSHGTK(su)VTR_	2	755.915	6079700	0.039511	KDLALLSHGTKVTREHYLSTE	..L.......K..........	chloroplast	GO:0006082~organic acid metabolic process;GO:0006091~generation of precursor metabolites and energy;GO:0006099~tricarboxylic acid cycle;GO:0006101~citrate metabolic process;GO:0006102~isocitrate metabolic process;GO:0008150~biological_process;GO:0008152~metabolic process;GO:0009060~aerobic respiration;GO:0009987~cellular process;GO:0015980~energy derivation by oxidation of organic compounds;GO:00…	GO:0000166~nucleotide binding;GO:0000287~magnesium ion binding;GO:0003674~molecular_function;GO:0004448~isocitrate dehydrogenase activity;GO:0004450~isocitrate dehydrogenase (NADP+) activity;GO:0005488~binding;GO:0043167~ion binding;GO:0043169~cation binding;GO:0046872~metal ion binding;GO:0050662~coenzyme binding;GO:0051287~NAD binding;		K00031	IDH1, IDH2, icd; isocitrate dehydrogenase [EC:1.1.1.42]	ko00020~Citrate cycle (TCA cycle);ko00720~Carbon fixation pathways in prokaryotes;ko00480~Glutathione metabolism;ko04146~Peroxisome;	IPR004790~Isocitrate dehydrogenase NADP-dependent;IPR019818~Isocitrate/isopropylmalate dehydrogenase, conserved site;IPR024084~Isopropylmalate dehydrogenase-like domain;
W5BFI3;W5AUA7;W5BTN2	W5BFI3	Isocitrate dehydrogenase [NADP]	1	82.651	0.000211859	286	_FK(su)DIFQEVYEENWK_	3	658.976	5172200	1.8896	TILKKYDGRFKDIFQEVYEEN	...K......K..........	chloroplast	GO:0006082~organic acid metabolic process;GO:0006091~generation of precursor metabolites and energy;GO:0006099~tricarboxylic acid cycle;GO:0006101~citrate metabolic process;GO:0006102~isocitrate metabolic process;GO:0008150~biological_process;GO:0008152~metabolic process;GO:0009060~aerobic respiration;GO:0009987~cellular process;GO:0015980~energy derivation by oxidation of organic compounds;GO:00…	GO:0000166~nucleotide binding;GO:0000287~magnesium ion binding;GO:0003674~molecular_function;GO:0004448~isocitrate dehydrogenase activity;GO:0004450~isocitrate dehydrogenase (NADP+) activity;GO:0005488~binding;GO:0043167~ion binding;GO:0043169~cation binding;GO:0046872~metal ion binding;GO:0050662~coenzyme binding;GO:0051287~NAD binding;		K00031	IDH1, IDH2, icd; isocitrate dehydrogenase [EC:1.1.1.42]	ko00020~Citrate cycle (TCA cycle);ko00720~Carbon fixation pathways in prokaryotes;ko00480~Glutathione metabolism;ko04146~Peroxisome;	IPR004790~Isocitrate dehydrogenase NADP-dependent;IPR019818~Isocitrate/isopropylmalate dehydrogenase, conserved site;IPR024084~Isopropylmalate dehydrogenase-like domain;
W5BFI3;W5AUA7	W5BFI3	Isocitrate dehydrogenase [NADP]	1	107.46	4.55687e-05	436	_MTK(su)DLALLSHGTK_	2	757.898	101860000	0.88943			chloroplast	GO:0006082~organic acid metabolic process;GO:0006091~generation of precursor metabolites and energy;GO:0006099~tricarboxylic acid cycle;GO:0006101~citrate metabolic process;GO:0006102~isocitrate metabolic process;GO:0008150~biological_process;GO:0008152~metabolic process;GO:0009060~aerobic respiration;GO:0009987~cellular process;GO:0015980~energy derivation by oxidation of organic compounds;GO:00…	GO:0000166~nucleotide binding;GO:0000287~magnesium ion binding;GO:0003674~molecular_function;GO:0004448~isocitrate dehydrogenase activity;GO:0004450~isocitrate dehydrogenase (NADP+) activity;GO:0005488~binding;GO:0043167~ion binding;GO:0043169~cation binding;GO:0046872~metal ion binding;GO:0050662~coenzyme binding;GO:0051287~NAD binding;		K00031	IDH1, IDH2, icd; isocitrate dehydrogenase [EC:1.1.1.42]	ko00020~Citrate cycle (TCA cycle);ko00720~Carbon fixation pathways in prokaryotes;ko00480~Glutathione metabolism;ko04146~Peroxisome;	IPR004790~Isocitrate dehydrogenase NADP-dependent;IPR019818~Isocitrate/isopropylmalate dehydrogenase, conserved site;IPR024084~Isopropylmalate dehydrogenase-like domain;
W5G4K3;W5FL28	W5G4K3	Lipoxygenase	1	48.568	0.0485532	376	_NQPVQPEGGK(su)LR_	2	711.87	1115800	-0.30296			chloroplast	GO:0006633~fatty acid biosynthetic process;GO:0031407~oxylipin metabolic process;GO:0031408~oxylipin biosynthetic process;	GO:0016491~oxidoreductase activity;GO:0016701~oxidoreductase activity, acting on single donors with incorporation of molecular oxygen;GO:0016702~oxidoreductase activity, acting on single donors with incorporation of molecular oxygen, incorporation of two atoms of oxygen;GO:0043169~cation binding;GO:0046872~metal ion binding;GO:0051213~dioxygenase activity;		K00454	LOX2S; lipoxygenase [EC:1.13.11.12]	ko00591~Linoleic acid metabolism;ko00592~alpha-Linolenic acid metabolism;	IPR000907~Lipoxygenase;IPR001024~PLAT/LH2 domain;IPR001246~Lipoxygenase, plant;IPR013819~Lipoxygenase, C-terminal;IPR020833~Lipoxygenase, iron binding site;IPR020834~Lipoxygenase, conserved site;IPR027433~Lipoxygenase, domain 3;
W5AHH1;W4ZRL7;A0A096UKG6	W5AHH1	Malate dehydrogenase	1	87.411	0.00131599	223	_GELLSSIEK(su)GVK_	2	680.372	71480000	-0.37174			chloroplast	GO:0005975~carbohydrate metabolic process;GO:0006082~organic acid metabolic process;GO:0006091~generation of precursor metabolites and energy;GO:0006099~tricarboxylic acid cycle;GO:0006101~citrate metabolic process;GO:0006108~malate metabolic process;GO:0008150~biological_process;GO:0008152~metabolic process;GO:0009060~aerobic respiration;GO:0009987~cellular process;GO:0015980~energy derivation b…	GO:0016615~malate dehydrogenase activity;GO:0016616~oxidoreductase activity, acting on the CH-OH group of donors, NAD or NADP as acceptor;GO:0030060~L-malate dehydrogenase activity;		K00026	MDH2; malate dehydrogenase [EC:1.1.1.37]	ko00020~Citrate cycle (TCA cycle);ko00620~Pyruvate metabolism;ko00630~Glyoxylate and dicarboxylate metabolism;ko00710~Carbon fixation in photosynthetic organisms;ko00270~Cysteine and methionine metabolism;	IPR001236~Lactate/malate dehydrogenase, N-terminal;IPR001252~Malate dehydrogenase, active site;IPR001557~L-lactate/malate dehydrogenase;IPR015955~Lactate dehydrogenase/glycoside hydrolase, family 4, C-terminal;IPR016040~NAD(P)-binding domain;IPR022383~Lactate/malate dehydrogenase, C-terminal;
W5AHH1	W5AHH1	Malate dehydrogenase	1	78.326	0.000789181	15	_INAGIVK(su)GLCTAIAR_	2	828.959	10501000	-0.3031	DLFKINAGIVKGLCTAIARHC	...K......K..........	chloroplast	GO:0005975~carbohydrate metabolic process;GO:0006082~organic acid metabolic process;GO:0006091~generation of precursor metabolites and energy;GO:0006099~tricarboxylic acid cycle;GO:0006101~citrate metabolic process;GO:0006108~malate metabolic process;GO:0008150~biological_process;GO:0008152~metabolic process;GO:0009060~aerobic respiration;GO:0009987~cellular process;GO:0015980~energy derivation b…	GO:0016615~malate dehydrogenase activity;GO:0016616~oxidoreductase activity, acting on the CH-OH group of donors, NAD or NADP as acceptor;GO:0030060~L-malate dehydrogenase activity;		K00026	MDH2; malate dehydrogenase [EC:1.1.1.37]	ko00020~Citrate cycle (TCA cycle);ko00620~Pyruvate metabolism;ko00630~Glyoxylate and dicarboxylate metabolism;ko00710~Carbon fixation in photosynthetic organisms;ko00270~Cysteine and methionine metabolism;	IPR001236~Lactate/malate dehydrogenase, N-terminal;IPR001252~Malate dehydrogenase, active site;IPR001557~L-lactate/malate dehydrogenase;IPR015955~Lactate dehydrogenase/glycoside hydrolase, family 4, C-terminal;IPR016040~NAD(P)-binding domain;IPR022383~Lactate/malate dehydrogenase, C-terminal;
W5AIB2;W4ZT39;W5A101	W5AIB2	Malate dehydrogenase	1	89.859	1.00151e-05	100	_NVSIYK(su)AQASALEAHAAPNCK_	3	781.718	3732300	-1.1828	DVMTKNVSIYKAQASALEAHA	.......S..K..........	cytosol	GO:0005975~carbohydrate metabolic process;GO:0006082~organic acid metabolic process;GO:0006091~generation of precursor metabolites and energy;GO:0006099~tricarboxylic acid cycle;GO:0006101~citrate metabolic process;GO:0006108~malate metabolic process;GO:0008150~biological_process;GO:0008152~metabolic process;GO:0009060~aerobic respiration;GO:0009987~cellular process;GO:0015980~energy derivation b…	GO:0016615~malate dehydrogenase activity;GO:0016616~oxidoreductase activity, acting on the CH-OH group of donors, NAD or NADP as acceptor;GO:0030060~L-malate dehydrogenase activity;		K00025	MDH1; malate dehydrogenase [EC:1.1.1.37]	ko00020~Citrate cycle (TCA cycle);ko00620~Pyruvate metabolism;ko00630~Glyoxylate and dicarboxylate metabolism;ko00710~Carbon fixation in photosynthetic organisms;ko00270~Cysteine and methionine metabolism;ko04964~Proximal tubule bicarbonate reclamation;	IPR001236~Lactate/malate dehydrogenase, N-terminal;IPR001252~Malate dehydrogenase, active site;IPR001557~L-lactate/malate dehydrogenase;IPR010945~Malate dehydrogenase, type 2;IPR011274~Malate dehydrogenase, NAD-dependent, cytosolic;IPR015955~Lactate dehydrogenase/glycoside hydrolase, family 4, C-terminal;IPR016040~NAD(P)-binding domain;IPR022383~Lactate/malate dehydrogenase, C-terminal;
W5FQ35;W5FEH1;W5EVZ9	W5FQ35	Malate dehydrogenase	1	79.23	0.00266328	73	_DDLFNK(su)NAGIVR_	2	731.37	28472000	-0.27698			cytosol	GO:0005975~carbohydrate metabolic process;GO:0006082~organic acid metabolic process;GO:0006091~generation of precursor metabolites and energy;GO:0006099~tricarboxylic acid cycle;GO:0006101~citrate metabolic process;GO:0006108~malate metabolic process;GO:0008150~biological_process;GO:0008152~metabolic process;GO:0009060~aerobic respiration;GO:0009987~cellular process;GO:0015980~energy derivation b…	GO:0016615~malate dehydrogenase activity;GO:0016616~oxidoreductase activity, acting on the CH-OH group of donors, NAD or NADP as acceptor;GO:0030060~L-malate dehydrogenase activity;					IPR001236~Lactate/malate dehydrogenase, N-terminal;IPR001252~Malate dehydrogenase, active site;IPR001557~L-lactate/malate dehydrogenase;IPR010097~Malate dehydrogenase, type 1;IPR015955~Lactate dehydrogenase/glycoside hydrolase, family 4, C-terminal;IPR016040~NAD(P)-binding domain;IPR022383~Lactate/malate dehydrogenase, C-terminal;
Q332N6;Q02500;W5DK56;W5D8M0;W5C707;W5G6T9;W5HBS8;W5HS64;W5GHH7;W5DDH4;W5GQW6;W5BJA5;W5I0Y2;W5HD64;W5I8N7;W5I3S2;W5HHD1;W5GL78;W5FGL7;W5E813;W5DR77;W5ASK4;W5AJ67;W5AI06;W5A6X1	Q332N6	NADH-ubiquinone oxidoreductase chain 6	1	76.064	0.00527464	148	_YTVYAGK(su)VR_	2	578.803	8470400	0.5735	TSLRYTVYAGKVRSWTNLETL	..........K.......E..	plasma membrane		GO:0003824~catalytic activity;GO:0003954~NADH dehydrogenase activity;GO:0008137~NADH dehydrogenase (ubiquinone) activity;GO:0016491~oxidoreductase activity;GO:0016651~oxidoreductase activity, acting on NAD(P)H;GO:0016655~oxidoreductase activity, acting on NAD(P)H, quinone or similar compound as acceptor;GO:0050136~NADH dehydrogenase (quinone) activity;	GO:0005575~cellular_component;GO:0005622~intracellular;GO:0005623~cell;GO:0005737~cytoplasm;GO:0005739~mitochondrion;GO:0016020~membrane;GO:0016021~integral component of membrane;GO:0031224~intrinsic component of membrane;GO:0043226~organelle;GO:0043227~membrane-bounded organelle;GO:0043229~intracellular organelle;GO:0043231~intracellular membrane-bounded organelle;GO:0044424~intracellular part;G…	K03884	ND6; NADH-ubiquinone oxidoreductase chain 6 [EC:1.6.5.3]	ko00190~Oxidative phosphorylation;ko05012~Parkinson's disease;	IPR001457~NADH:ubiquinone/plastoquinone oxidoreductase, chain 6;
P12782;W4ZQG3;W5ACW3;W5EPB7;W5EQR1;W5EPJ4;A0A0C4BES9;P12783;W5GHD7;W5GR49;W5H4V7;W5HBT0;W5HYZ8;W5HK98;W5I2L8	P12782	Phosphoglycerate kinase, chloroplastic	1	164.93	5.25271e-14	196	_FYK(su)EEEKNDPEFAK_	2	937.428	116710000	0.92457	VLLLENVRFYKEEEKNDPEFA	..........K.......E..	chloroplast	GO:0005975~carbohydrate metabolic process;GO:0006090~pyruvate metabolic process;GO:0006091~generation of precursor metabolites and energy;GO:0006096~glycolytic process;GO:0008150~biological_process;GO:0008152~metabolic process;GO:0009056~catabolic process;GO:0009987~cellular process;GO:0015977~carbon fixation;GO:0015979~photosynthesis;GO:0016051~carbohydrate biosynthetic process;GO:0016052~carboh…	GO:0000166~nucleotide binding;GO:0001882~nucleoside binding;GO:0001883~purine nucleoside binding;GO:0003824~catalytic activity;GO:0004618~phosphoglycerate kinase activity;GO:0005488~binding;GO:0005524~ATP binding;GO:0016301~kinase activity;GO:0016740~transferase activity;GO:0016772~transferase activity, transferring phosphorus-containing groups;GO:0016774~phosphotransferase activity, carboxyl gro…	GO:0005575~cellular_component;GO:0005622~intracellular;GO:0005623~cell;GO:0005737~cytoplasm;GO:0009507~chloroplast;GO:0009536~plastid;GO:0043226~organelle;GO:0043227~membrane-bounded organelle;GO:0043229~intracellular organelle;GO:0043231~intracellular membrane-bounded organelle;GO:0044424~intracellular part;GO:0044444~cytoplasmic part;GO:0044464~cell part;	K00927	PGK, pgk; phosphoglycerate kinase [EC:2.7.2.3]	ko00010~Glycolysis / Gluconeogenesis;ko00710~Carbon fixation in photosynthetic organisms;	IPR001576~Phosphoglycerate kinase;IPR015824~Phosphoglycerate kinase, N-terminal;IPR015901~Phosphoglycerate kinase, C-terminal;IPR015911~Phosphoglycerate kinase, conserved site;
P12782;W4ZQG3;W5ACW3;W5EPB7;W5EQR1;W5EPJ4;A0A0C4BES9;P12783;W5GHD7;W5GR49;W5H4V7;W5HBT0;W5HYZ8;W5HK98;W5I2L8	P12782	Phosphoglycerate kinase, chloroplastic	0.99937	75.764	0.00932423	200	_FYKEEEK(su)NDPEFAK_	3	625.288	22572000	1.0797			chloroplast	GO:0005975~carbohydrate metabolic process;GO:0006090~pyruvate metabolic process;GO:0006091~generation of precursor metabolites and energy;GO:0006096~glycolytic process;GO:0008150~biological_process;GO:0008152~metabolic process;GO:0009056~catabolic process;GO:0009987~cellular process;GO:0015977~carbon fixation;GO:0015979~photosynthesis;GO:0016051~carbohydrate biosynthetic process;GO:0016052~carboh…	GO:0000166~nucleotide binding;GO:0001882~nucleoside binding;GO:0001883~purine nucleoside binding;GO:0003824~catalytic activity;GO:0004618~phosphoglycerate kinase activity;GO:0005488~binding;GO:0005524~ATP binding;GO:0016301~kinase activity;GO:0016740~transferase activity;GO:0016772~transferase activity, transferring phosphorus-containing groups;GO:0016774~phosphotransferase activity, carboxyl gro…	GO:0005575~cellular_component;GO:0005622~intracellular;GO:0005623~cell;GO:0005737~cytoplasm;GO:0009507~chloroplast;GO:0009536~plastid;GO:0043226~organelle;GO:0043227~membrane-bounded organelle;GO:0043229~intracellular organelle;GO:0043231~intracellular membrane-bounded organelle;GO:0044424~intracellular part;GO:0044444~cytoplasmic part;GO:0044464~cell part;	K00927	PGK, pgk; phosphoglycerate kinase [EC:2.7.2.3]	ko00010~Glycolysis / Gluconeogenesis;ko00710~Carbon fixation in photosynthetic organisms;	IPR001576~Phosphoglycerate kinase;IPR015824~Phosphoglycerate kinase, N-terminal;IPR015901~Phosphoglycerate kinase, C-terminal;IPR015911~Phosphoglycerate kinase, conserved site;
P12782;W4ZQG3;W5ACW3;W5EP55;W5EPS5;W5EQH8	P12782	Phosphoglycerate kinase, chloroplastic	1	56.569	0.0289007	145	_GVTPK(su)FSLAPLVPR_	2	791.454	14858000	-0.09478			chloroplast	GO:0005975~carbohydrate metabolic process;GO:0006090~pyruvate metabolic process;GO:0006091~generation of precursor metabolites and energy;GO:0006096~glycolytic process;GO:0008150~biological_process;GO:0008152~metabolic process;GO:0009056~catabolic process;GO:0009987~cellular process;GO:0015977~carbon fixation;GO:0015979~photosynthesis;GO:0016051~carbohydrate biosynthetic process;GO:0016052~carboh…	GO:0000166~nucleotide binding;GO:0001882~nucleoside binding;GO:0001883~purine nucleoside binding;GO:0003824~catalytic activity;GO:0004618~phosphoglycerate kinase activity;GO:0005488~binding;GO:0005524~ATP binding;GO:0016301~kinase activity;GO:0016740~transferase activity;GO:0016772~transferase activity, transferring phosphorus-containing groups;GO:0016774~phosphotransferase activity, carboxyl gro…	GO:0005575~cellular_component;GO:0005622~intracellular;GO:0005623~cell;GO:0005737~cytoplasm;GO:0009507~chloroplast;GO:0009536~plastid;GO:0043226~organelle;GO:0043227~membrane-bounded organelle;GO:0043229~intracellular organelle;GO:0043231~intracellular membrane-bounded organelle;GO:0044424~intracellular part;GO:0044444~cytoplasmic part;GO:0044464~cell part;	K00927	PGK, pgk; phosphoglycerate kinase [EC:2.7.2.3]	ko00010~Glycolysis / Gluconeogenesis;ko00710~Carbon fixation in photosynthetic organisms;	IPR001576~Phosphoglycerate kinase;IPR015824~Phosphoglycerate kinase, N-terminal;IPR015901~Phosphoglycerate kinase, C-terminal;IPR015911~Phosphoglycerate kinase, conserved site;
P12782;W4ZQG3;W5ACW3	P12782	Phosphoglycerate kinase, chloroplastic	1	118.52	2.36217e-16	208	_K(su)LASLADLFVNDAFGTAHR_	3	716.036	34478000	1.3669			chloroplast	GO:0005975~carbohydrate metabolic process;GO:0006090~pyruvate metabolic process;GO:0006091~generation of precursor metabolites and energy;GO:0006096~glycolytic process;GO:0008150~biological_process;GO:0008152~metabolic process;GO:0009056~catabolic process;GO:0009987~cellular process;GO:0015977~carbon fixation;GO:0015979~photosynthesis;GO:0016051~carbohydrate biosynthetic process;GO:0016052~carboh…	GO:0000166~nucleotide binding;GO:0001882~nucleoside binding;GO:0001883~purine nucleoside binding;GO:0003824~catalytic activity;GO:0004618~phosphoglycerate kinase activity;GO:0005488~binding;GO:0005524~ATP binding;GO:0016301~kinase activity;GO:0016740~transferase activity;GO:0016772~transferase activity, transferring phosphorus-containing groups;GO:0016774~phosphotransferase activity, carboxyl gro…	GO:0005575~cellular_component;GO:0005622~intracellular;GO:0005623~cell;GO:0005737~cytoplasm;GO:0009507~chloroplast;GO:0009536~plastid;GO:0043226~organelle;GO:0043227~membrane-bounded organelle;GO:0043229~intracellular organelle;GO:0043231~intracellular membrane-bounded organelle;GO:0044424~intracellular part;GO:0044444~cytoplasmic part;GO:0044464~cell part;	K00927	PGK, pgk; phosphoglycerate kinase [EC:2.7.2.3]	ko00010~Glycolysis / Gluconeogenesis;ko00710~Carbon fixation in photosynthetic organisms;	IPR001576~Phosphoglycerate kinase;IPR015824~Phosphoglycerate kinase, N-terminal;IPR015901~Phosphoglycerate kinase, C-terminal;IPR015911~Phosphoglycerate kinase, conserved site;
Q36814;W5CIU8;W5GSZ7;W5A9P1;W5HVK9;W5E5P4	Q36814	Photosystem II D2 protein	1	118.19	1.37498e-18	318	_AAEDPEFETFYTK(su)NILLNEGIR_	3	890.769	65982000	0.21631			cytosol	GO:0006464~cellular protein modification process;GO:0009767~photosynthetic electron transport chain;GO:0009772~photosynthetic electron transport in photosystem II;GO:0018298~protein-chromophore linkage;	GO:0003824~catalytic activity;GO:0005488~binding;GO:0005506~iron ion binding;GO:0009055~electron carrier activity;GO:0016168~chlorophyll binding;GO:0016491~oxidoreductase activity;GO:0043167~ion binding;GO:0043169~cation binding;GO:0045156~electron transporter, transferring electrons within the cyclic electron transport pathway of photosynthesis activity;GO:0046872~metal ion binding;GO:0046906~te…	GO:0005575~cellular_component;GO:0005622~intracellular;GO:0005623~cell;GO:0005737~cytoplasm;GO:0009507~chloroplast;GO:0009521~photosystem;GO:0009523~photosystem II;GO:0009534~chloroplast thylakoid;GO:0009535~chloroplast thylakoid membrane;GO:0009536~plastid;GO:0009579~thylakoid;GO:0016020~membrane;GO:0016021~integral component of membrane;GO:0031224~intrinsic component of membrane;GO:0031976~plas…	K02706	psbD; photosystem II P680 reaction center D2 protein	ko00195~Photosynthesis;	IPR000484~Photosynthetic reaction centre, L/M;IPR005868~Photosystem II D2 protein;
W5H3N4;A0A0C4BK49;W5GTR2	W5H3N4	Proteasome subunit alpha type	1	63.944	0.0218873	169	_SQAAK(su)TYLER_	2	633.82	5313300	1.5575	FAIGSRSQAAKTYLERRFEKF	..........K.......E..	mitochondria	GO:0006508~proteolysis;GO:0006511~ubiquitin-dependent protein catabolic process;GO:0008150~biological_process;GO:0008152~metabolic process;GO:0009056~catabolic process;GO:0009057~macromolecule catabolic process;GO:0009987~cellular process;GO:0019538~protein metabolic process;GO:0019941~modification-dependent protein catabolic process;GO:0030163~protein catabolic process;GO:0043170~macromolecule m…	GO:0003824~catalytic activity;GO:0004175~endopeptidase activity;GO:0004298~threonine-type endopeptidase activity;GO:0008233~peptidase activity;GO:0016787~hydrolase activity;GO:0070003~threonine-type peptidase activity;GO:0070011~peptidase activity, acting on L-amino acid peptides;	GO:0005575~cellular_component;GO:0005622~intracellular;GO:0005623~cell;GO:0005634~nucleus;GO:0005737~cytoplasm;GO:0005839~proteasome core complex;GO:0019773~proteasome core complex, alpha-subunit complex;GO:0032991~macromolecular complex;GO:0043226~organelle;GO:0043227~membrane-bounded organelle;GO:0043229~intracellular organelle;GO:0043231~intracellular membrane-bounded organelle;GO:0043234~prot…	K02725	PSMA1; 20S proteasome subunit alpha 6 [EC:3.4.25.1]	ko03050~Proteasome;	IPR000426~Proteasome alpha-subunit, N-terminal domain;IPR001353~Proteasome, subunit alpha/beta;IPR023332~Proteasome A-type subunit;IPR029055~Nucleophile aminohydrolases, N-terminal;
Q5I7L3;W5IBP3;W5DDQ4;W5CDW9	Q5I7L3	Ribosomal protein	1	86.898	0.00355602	151	_VNETK(su)ATVK_	2	545.293	11214000	-1.2367	ESLEAKVNETKATVKFQLKKV	..L.......K..........	cytosol	GO:0006412~translation;GO:0008150~biological_process;GO:0008152~metabolic process;GO:0009058~biosynthetic process;GO:0009059~macromolecule biosynthetic process;GO:0009987~cellular process;GO:0010467~gene expression;GO:0019538~protein metabolic process;GO:0034645~cellular macromolecule biosynthetic process;GO:0043170~macromolecule metabolic process;GO:0044237~cellular metabolic process;GO:0044238~…	GO:0003674~molecular_function;GO:0003676~nucleic acid binding;GO:0003723~RNA binding;GO:0003735~structural constituent of ribosome;GO:0005198~structural molecule activity;	GO:0005575~cellular_component;GO:0005622~intracellular;GO:0005623~cell;GO:0005737~cytoplasm;GO:0005840~ribosome;GO:0015934~large ribosomal subunit;GO:0030529~ribonucleoprotein complex;GO:0032991~macromolecular complex;GO:0043226~organelle;GO:0043229~intracellular organelle;GO:0044391~ribosomal subunit;GO:0044422~organelle part;GO:0044424~intracellular part;GO:0044444~cytoplasmic part;GO:0044446~i…	K02865	RP-L10Ae, RPL10A; large subunit ribosomal protein L10Ae	ko03010~Ribosome;	IPR002143~Ribosomal protein L1;IPR016094~Ribosomal protein L1, 2-layer alpha/beta-sandwich;IPR016095~Ribosomal protein L1, 3-layer alpha/beta-sandwich;IPR023673~Ribosomal protein L1, conserved site;IPR023674~Ribosomal protein L1-like;IPR028364~Ribosomal protein L1/ribosomal biogenesis protein;
W5EAP3;A0A0C4BJE3	W5EAP3	Ribosomal protein	1	59.067	0.0313247	151	_VNETK(su)ATIK_	2	552.301	2410700	0.29573	ESLEAKVNETKATIKFQLKKV	..L.......K..........	cytosol	GO:0006412~translation;GO:0008150~biological_process;GO:0008152~metabolic process;GO:0009058~biosynthetic process;GO:0009059~macromolecule biosynthetic process;GO:0009987~cellular process;GO:0010467~gene expression;GO:0019538~protein metabolic process;GO:0034645~cellular macromolecule biosynthetic process;GO:0043170~macromolecule metabolic process;GO:0044237~cellular metabolic process;GO:0044238~…	GO:0003674~molecular_function;GO:0003676~nucleic acid binding;GO:0003723~RNA binding;GO:0003735~structural constituent of ribosome;GO:0005198~structural molecule activity;	GO:0005575~cellular_component;GO:0005622~intracellular;GO:0005623~cell;GO:0005737~cytoplasm;GO:0005840~ribosome;GO:0015934~large ribosomal subunit;GO:0030529~ribonucleoprotein complex;GO:0032991~macromolecular complex;GO:0043226~organelle;GO:0043229~intracellular organelle;GO:0044391~ribosomal subunit;GO:0044422~organelle part;GO:0044424~intracellular part;GO:0044444~cytoplasmic part;GO:0044446~i…	K02865	RP-L10Ae, RPL10A; large subunit ribosomal protein L10Ae	ko03010~Ribosome;	IPR002143~Ribosomal protein L1;IPR016094~Ribosomal protein L1, 2-layer alpha/beta-sandwich;IPR016095~Ribosomal protein L1, 3-layer alpha/beta-sandwich;IPR023673~Ribosomal protein L1, conserved site;IPR023674~Ribosomal protein L1-like;IPR028364~Ribosomal protein L1/ribosomal biogenesis protein;
Q5I7K5;W5HQA2;W5H9W9	Q5I7K5	Ribosomal protein P1	1	71.03	0.0141233	32	_IATVVK(su)AAGIK_	2	585.858	6977100	0.92478			cytosol	GO:0006412~translation;GO:0006414~translational elongation;GO:0008150~biological_process;GO:0008152~metabolic process;GO:0009058~biosynthetic process;GO:0009059~macromolecule biosynthetic process;GO:0009987~cellular process;GO:0034645~cellular macromolecule biosynthetic process;GO:0043170~macromolecule metabolic process;GO:0044237~cellular metabolic process;GO:0044249~cellular biosynthetic proces…	GO:0003674~molecular_function;GO:0003735~structural constituent of ribosome;GO:0005198~structural molecule activity;	GO:0005575~cellular_component;GO:0005622~intracellular;GO:0005623~cell;GO:0005737~cytoplasm;GO:0005840~ribosome;GO:0030529~ribonucleoprotein complex;GO:0032991~macromolecular complex;GO:0043226~organelle;GO:0043228~non-membrane-bounded organelle;GO:0043229~intracellular organelle;GO:0043232~intracellular non-membrane-bounded organelle;GO:0044424~intracellular part;GO:0044444~cytoplasmic part;GO:0…	K02942	RP-LP1, RPLP1; large subunit ribosomal protein LP1	ko03010~Ribosome;	IPR027534~Ribosomal protein L12 family;
W5C9Y4;P26667;W5B0B0;W5BKP3;W5C4E2;W5B0P8;W5BMW6;P00871;W5C534;W5BIV3;W5B4L1;W5BMQ9;W5BMD1;W5FC82;W5EZU1;W5F0E6;P07398;W5FBY4;W5EHA9	W5BKP3	Ribulose bisphosphate carboxylase small chain	1	131.5	0.000106562	137	_K(su)EYPDAYVR_	2	620.796	9750300	-0.50929	QVLNEVEEVKKEYPDAYVRVI	..L.......K..........	chloroplast	GO:0008150~biological_process;GO:0008152~metabolic process;GO:0009058~biosynthetic process;GO:0009853~photorespiration;GO:0009987~cellular process;GO:0015977~carbon fixation;GO:0015979~photosynthesis;GO:0043094~cellular metabolic compound salvage;GO:0044237~cellular metabolic process;GO:0044249~cellular biosynthetic process;GO:0044699~single-organism process;GO:0044710~single-organism metabolic p…	GO:0003824~catalytic activity;GO:0004497~monooxygenase activity;GO:0016491~oxidoreductase activity;GO:0016831~carboxy-lyase activity;GO:0016984~ribulose-bisphosphate carboxylase activity;	GO:0005575~cellular_component;GO:0005622~intracellular;GO:0005623~cell;GO:0005737~cytoplasm;GO:0009507~chloroplast;GO:0009536~plastid;GO:0043226~organelle;GO:0043227~membrane-bounded organelle;GO:0043229~intracellular organelle;GO:0043231~intracellular membrane-bounded organelle;GO:0044424~intracellular part;GO:0044444~cytoplasmic part;GO:0044464~cell part;	K01602	rbcS; ribulose-bisphosphate carboxylase small chain [EC:4.1.1.39]	ko00630~Glyoxylate and dicarboxylate metabolism;ko00710~Carbon fixation in photosynthetic organisms;	IPR000894~Ribulose bisphosphate carboxylase small chain, domain;IPR024680~Ribulose-1,5-bisphosphate carboxylase small subunit, N-terminal;IPR024681~Ribulose bisphosphate carboxylase, small chain;
W5C9Y4;P26667;W5B0B0;W5BKP3;W5C4E2;W5B0P8;W5BMW6;W5C534;W5BMD1;W5EHH8;W5B2D4;W5B565;W5B184;W5C9U3;W5BI49;W5FC82;W5EZU1;W5F0E6	W5BKP3	Ribulose bisphosphate carboxylase small chain	1	97.384	5.53535e-08	57	_K(su)FETLSYLPPLSTEALLK_	2	1075.59	206360000	0.48179			chloroplast	GO:0008150~biological_process;GO:0008152~metabolic process;GO:0009058~biosynthetic process;GO:0009853~photorespiration;GO:0009987~cellular process;GO:0015977~carbon fixation;GO:0015979~photosynthesis;GO:0043094~cellular metabolic compound salvage;GO:0044237~cellular metabolic process;GO:0044249~cellular biosynthetic process;GO:0044699~single-organism process;GO:0044710~single-organism metabolic p…	GO:0003824~catalytic activity;GO:0004497~monooxygenase activity;GO:0016491~oxidoreductase activity;GO:0016831~carboxy-lyase activity;GO:0016984~ribulose-bisphosphate carboxylase activity;	GO:0005575~cellular_component;GO:0005622~intracellular;GO:0005623~cell;GO:0005737~cytoplasm;GO:0009507~chloroplast;GO:0009536~plastid;GO:0043226~organelle;GO:0043227~membrane-bounded organelle;GO:0043229~intracellular organelle;GO:0043231~intracellular membrane-bounded organelle;GO:0044424~intracellular part;GO:0044444~cytoplasmic part;GO:0044464~cell part;	K01602	rbcS; ribulose-bisphosphate carboxylase small chain [EC:4.1.1.39]	ko00630~Glyoxylate and dicarboxylate metabolism;ko00710~Carbon fixation in photosynthetic organisms;	IPR000894~Ribulose bisphosphate carboxylase small chain, domain;IPR024680~Ribulose-1,5-bisphosphate carboxylase small subunit, N-terminal;IPR024681~Ribulose bisphosphate carboxylase, small chain;
W5C9Y4;P26667;W5B0B0;W5BKP3;W5C4E2;W5B0P8;W5BMW6;P00871;W5C534;W5BMD1;W5EHH8;W5B2D4;W5B565;W5B184;W5C9U3;W5FC82;W5EZU1;W5F0E6;P07398;W5EHA9	W5BKP3	Ribulose bisphosphate carboxylase small chain	1	66.393	0.00901625	83	_SK(su)WVPCLEFSK_	2	740.861	53176000	1.5232			chloroplast	GO:0008150~biological_process;GO:0008152~metabolic process;GO:0009058~biosynthetic process;GO:0009853~photorespiration;GO:0009987~cellular process;GO:0015977~carbon fixation;GO:0015979~photosynthesis;GO:0043094~cellular metabolic compound salvage;GO:0044237~cellular metabolic process;GO:0044249~cellular biosynthetic process;GO:0044699~single-organism process;GO:0044710~single-organism metabolic p…	GO:0003824~catalytic activity;GO:0004497~monooxygenase activity;GO:0016491~oxidoreductase activity;GO:0016831~carboxy-lyase activity;GO:0016984~ribulose-bisphosphate carboxylase activity;	GO:0005575~cellular_component;GO:0005622~intracellular;GO:0005623~cell;GO:0005737~cytoplasm;GO:0009507~chloroplast;GO:0009536~plastid;GO:0043226~organelle;GO:0043227~membrane-bounded organelle;GO:0043229~intracellular organelle;GO:0043231~intracellular membrane-bounded organelle;GO:0044424~intracellular part;GO:0044444~cytoplasmic part;GO:0044464~cell part;	K01602	rbcS; ribulose-bisphosphate carboxylase small chain [EC:4.1.1.39]	ko00630~Glyoxylate and dicarboxylate metabolism;ko00710~Carbon fixation in photosynthetic organisms;	IPR000894~Ribulose bisphosphate carboxylase small chain, domain;IPR024680~Ribulose-1,5-bisphosphate carboxylase small subunit, N-terminal;IPR024681~Ribulose bisphosphate carboxylase, small chain;
P46285;D8L9G3;W5CG52;W5EPV3	P46285	Sedoheptulose-1,7-bisphosphatase, chloroplastic	1	54.898	0.0357745	318	_GIFTNVTSPTAK(su)AK_	2	767.909	4414700	0.23346	IFTNVTSPTAKAKLRLLFEVA	..........K.......E..	chloroplast	GO:0015977~carbon fixation;GO:0015979~photosynthesis;GO:0016051~carbohydrate biosynthetic process;GO:0019253~reductive pentose-phosphate cycle;GO:0019685~photosynthesis, dark reaction;	GO:0016791~phosphatase activity;GO:0019203~carbohydrate phosphatase activity;GO:0042132~fructose 1,6-bisphosphate 1-phosphatase activity;GO:0043169~cation binding;GO:0046872~metal ion binding;GO:0050278~sedoheptulose-bisphosphatase activity;GO:0050308~sugar-phosphatase activity;	GO:0005575~cellular_component;GO:0005622~intracellular;GO:0005623~cell;GO:0005737~cytoplasm;GO:0009507~chloroplast;GO:0009536~plastid;GO:0043226~organelle;GO:0043227~membrane-bounded organelle;GO:0043229~intracellular organelle;GO:0043231~intracellular membrane-bounded organelle;GO:0044424~intracellular part;GO:0044444~cytoplasmic part;GO:0044464~cell part;	K01100	E3.1.3.37; sedoheptulose-bisphosphatase [EC:3.1.3.37]	ko00710~Carbon fixation in photosynthetic organisms;	IPR000146~Fructose-1,6-bisphosphatase class 1/Sedoheputulose-1,7-bisphosphatase;IPR020548~Fructose-1,6-bisphosphatase, active site;IPR023079~Sedoheptulose-1,7-bisphosphatase;
P46285;D8L9G3;W5CG52;W5DA58	P46285	Sedoheptulose-1,7-bisphosphatase, chloroplastic	1	46.033	0.0465043	283	_LVNYYVK(su)EK_	2	628.332	4970100	-0.012022	DYDKLVNYYVKEKYTLRYTGG	...K......K..........	chloroplast	GO:0015977~carbon fixation;GO:0015979~photosynthesis;GO:0016051~carbohydrate biosynthetic process;GO:0019253~reductive pentose-phosphate cycle;GO:0019685~photosynthesis, dark reaction;	GO:0016791~phosphatase activity;GO:0019203~carbohydrate phosphatase activity;GO:0042132~fructose 1,6-bisphosphate 1-phosphatase activity;GO:0043169~cation binding;GO:0046872~metal ion binding;GO:0050278~sedoheptulose-bisphosphatase activity;GO:0050308~sugar-phosphatase activity;	GO:0005575~cellular_component;GO:0005622~intracellular;GO:0005623~cell;GO:0005737~cytoplasm;GO:0009507~chloroplast;GO:0009536~plastid;GO:0043226~organelle;GO:0043227~membrane-bounded organelle;GO:0043229~intracellular organelle;GO:0043231~intracellular membrane-bounded organelle;GO:0044424~intracellular part;GO:0044444~cytoplasmic part;GO:0044464~cell part;	K01100	E3.1.3.37; sedoheptulose-bisphosphatase [EC:3.1.3.37]	ko00710~Carbon fixation in photosynthetic organisms;	IPR000146~Fructose-1,6-bisphosphatase class 1/Sedoheputulose-1,7-bisphosphatase;IPR020548~Fructose-1,6-bisphosphatase, active site;IPR023079~Sedoheptulose-1,7-bisphosphatase;
P46285;D8L9G3	P46285	Sedoheptulose-1,7-bisphosphatase, chloroplastic	1	42.317	0.0517456	367	_TQVAYGSK(su)NEIIR_	2	789.91	1488200	1.7504	DERTQVAYGSKNEIIRFEETL	..........K.......E..	chloroplast	GO:0015977~carbon fixation;GO:0015979~photosynthesis;GO:0016051~carbohydrate biosynthetic process;GO:0019253~reductive pentose-phosphate cycle;GO:0019685~photosynthesis, dark reaction;	GO:0016791~phosphatase activity;GO:0019203~carbohydrate phosphatase activity;GO:0042132~fructose 1,6-bisphosphate 1-phosphatase activity;GO:0043169~cation binding;GO:0046872~metal ion binding;GO:0050278~sedoheptulose-bisphosphatase activity;GO:0050308~sugar-phosphatase activity;	GO:0005575~cellular_component;GO:0005622~intracellular;GO:0005623~cell;GO:0005737~cytoplasm;GO:0009507~chloroplast;GO:0009536~plastid;GO:0043226~organelle;GO:0043227~membrane-bounded organelle;GO:0043229~intracellular organelle;GO:0043231~intracellular membrane-bounded organelle;GO:0044424~intracellular part;GO:0044444~cytoplasmic part;GO:0044464~cell part;	K01100	E3.1.3.37; sedoheptulose-bisphosphatase [EC:3.1.3.37]	ko00710~Carbon fixation in photosynthetic organisms;	IPR000146~Fructose-1,6-bisphosphatase class 1/Sedoheputulose-1,7-bisphosphatase;IPR020548~Fructose-1,6-bisphosphatase, active site;IPR023079~Sedoheptulose-1,7-bisphosphatase;
A0A0C4BJE5;W5ECJ8	A0A0C4BJE5	Serine hydroxymethyltransferase	1	102.69	4.13919e-05	464	_AAAAGTK(su)LK_	2	465.766	67940000	0.37245	LKVKAAAAGTKLKDFVATLQS	...K......K..........	mitochondria	GO:0006520~cellular amino acid metabolic process;GO:0006544~glycine metabolic process;GO:0006563~L-serine metabolic process;GO:0006730~one-carbon metabolic process;GO:0006760~folic acid-containing compound metabolic process;GO:0009069~serine family amino acid metabolic process;GO:0035999~tetrahydrofolate interconversion;GO:0046653~tetrahydrofolate metabolic process;GO:1901605~alpha-amino acid met…	GO:0003824~catalytic activity;GO:0004372~glycine hydroxymethyltransferase activity;GO:0005488~binding;GO:0016740~transferase activity;GO:0016741~transferase activity, transferring one-carbon groups;GO:0016742~hydroxymethyl-, formyl- and related transferase activity;GO:0030170~pyridoxal phosphate binding;GO:0043167~ion binding;GO:0043168~anion binding;GO:0048037~cofactor binding;GO:0097159~organic…		K00600	glyA, SHMT; glycine hydroxymethyltransferase [EC:2.1.2.1]	ko00630~Glyoxylate and dicarboxylate metabolism;ko00680~Methane metabolism;ko00260~Glycine, serine and threonine metabolism;ko00460~Cyanoamino acid metabolism;ko00670~One carbon pool by folate;	IPR001085~Serine hydroxymethyltransferase;IPR015421~Pyridoxal phosphate-dependent transferase, major region, subdomain 1;IPR015422~Pyridoxal phosphate-dependent transferase, major region, subdomain 2;IPR015424~Pyridoxal phosphate-dependent transferase;IPR019798~Serine hydroxymethyltransferase, pyridoxal phosphate binding site;
A0A0C4BJE5;W5ECJ8	A0A0C4BJE5	Serine hydroxymethyltransferase	1	117.03	2.00683e-12	466	_LK(su)DFVATLQSDSNIQAEIAK_	2	1146.09	101760000	0.33132			mitochondria	GO:0006520~cellular amino acid metabolic process;GO:0006544~glycine metabolic process;GO:0006563~L-serine metabolic process;GO:0006730~one-carbon metabolic process;GO:0006760~folic acid-containing compound metabolic process;GO:0009069~serine family amino acid metabolic process;GO:0035999~tetrahydrofolate interconversion;GO:0046653~tetrahydrofolate metabolic process;GO:1901605~alpha-amino acid met…	GO:0003824~catalytic activity;GO:0004372~glycine hydroxymethyltransferase activity;GO:0005488~binding;GO:0016740~transferase activity;GO:0016741~transferase activity, transferring one-carbon groups;GO:0016742~hydroxymethyl-, formyl- and related transferase activity;GO:0030170~pyridoxal phosphate binding;GO:0043167~ion binding;GO:0043168~anion binding;GO:0048037~cofactor binding;GO:0097159~organic…		K00600	glyA, SHMT; glycine hydroxymethyltransferase [EC:2.1.2.1]	ko00630~Glyoxylate and dicarboxylate metabolism;ko00680~Methane metabolism;ko00260~Glycine, serine and threonine metabolism;ko00460~Cyanoamino acid metabolism;ko00670~One carbon pool by folate;	IPR001085~Serine hydroxymethyltransferase;IPR015421~Pyridoxal phosphate-dependent transferase, major region, subdomain 1;IPR015422~Pyridoxal phosphate-dependent transferase, major region, subdomain 2;IPR015424~Pyridoxal phosphate-dependent transferase;IPR019798~Serine hydroxymethyltransferase, pyridoxal phosphate binding site;
A0A0C4BJE5;W5ECJ8	A0A0C4BJE5	Serine hydroxymethyltransferase	1	62.658	0.00222407	385	_GYDIVSGGTDNHLVLVNLK(su)K_	3	748.062	124660000	-0.59978			mitochondria	GO:0006520~cellular amino acid metabolic process;GO:0006544~glycine metabolic process;GO:0006563~L-serine metabolic process;GO:0006730~one-carbon metabolic process;GO:0006760~folic acid-containing compound metabolic process;GO:0009069~serine family amino acid metabolic process;GO:0035999~tetrahydrofolate interconversion;GO:0046653~tetrahydrofolate metabolic process;GO:1901605~alpha-amino acid met…	GO:0003824~catalytic activity;GO:0004372~glycine hydroxymethyltransferase activity;GO:0005488~binding;GO:0016740~transferase activity;GO:0016741~transferase activity, transferring one-carbon groups;GO:0016742~hydroxymethyl-, formyl- and related transferase activity;GO:0030170~pyridoxal phosphate binding;GO:0043167~ion binding;GO:0043168~anion binding;GO:0048037~cofactor binding;GO:0097159~organic…		K00600	glyA, SHMT; glycine hydroxymethyltransferase [EC:2.1.2.1]	ko00630~Glyoxylate and dicarboxylate metabolism;ko00680~Methane metabolism;ko00260~Glycine, serine and threonine metabolism;ko00460~Cyanoamino acid metabolism;ko00670~One carbon pool by folate;	IPR001085~Serine hydroxymethyltransferase;IPR015421~Pyridoxal phosphate-dependent transferase, major region, subdomain 1;IPR015422~Pyridoxal phosphate-dependent transferase, major region, subdomain 2;IPR015424~Pyridoxal phosphate-dependent transferase;IPR019798~Serine hydroxymethyltransferase, pyridoxal phosphate binding site;
A0A0C4BJE5;W5ECJ8	A0A0C4BJE5	Serine hydroxymethyltransferase	1	84.946	8.05815e-08	180	_IMALDLPHGGHLSHGYQTDTK(su)K_	4	630.564	343489984	-0.30672			mitochondria	GO:0006520~cellular amino acid metabolic process;GO:0006544~glycine metabolic process;GO:0006563~L-serine metabolic process;GO:0006730~one-carbon metabolic process;GO:0006760~folic acid-containing compound metabolic process;GO:0009069~serine family amino acid metabolic process;GO:0035999~tetrahydrofolate interconversion;GO:0046653~tetrahydrofolate metabolic process;GO:1901605~alpha-amino acid met…	GO:0003824~catalytic activity;GO:0004372~glycine hydroxymethyltransferase activity;GO:0005488~binding;GO:0016740~transferase activity;GO:0016741~transferase activity, transferring one-carbon groups;GO:0016742~hydroxymethyl-, formyl- and related transferase activity;GO:0030170~pyridoxal phosphate binding;GO:0043167~ion binding;GO:0043168~anion binding;GO:0048037~cofactor binding;GO:0097159~organic…		K00600	glyA, SHMT; glycine hydroxymethyltransferase [EC:2.1.2.1]	ko00630~Glyoxylate and dicarboxylate metabolism;ko00680~Methane metabolism;ko00260~Glycine, serine and threonine metabolism;ko00460~Cyanoamino acid metabolism;ko00670~One carbon pool by folate;	IPR001085~Serine hydroxymethyltransferase;IPR015421~Pyridoxal phosphate-dependent transferase, major region, subdomain 1;IPR015422~Pyridoxal phosphate-dependent transferase, major region, subdomain 2;IPR015424~Pyridoxal phosphate-dependent transferase;IPR019798~Serine hydroxymethyltransferase, pyridoxal phosphate binding site;
A0A0C4BJE5;W5ECJ8	A0A0C4BJE5	Serine hydroxymethyltransferase	1	92.932	0.000102293	210	_LDESTGLIDYDQLEK(su)SAVLFRPK_	3	913.136	51802000	1.1831	TGLIDYDQLEKSAVLFRPKLI	..L.......K..........	mitochondria	GO:0006520~cellular amino acid metabolic process;GO:0006544~glycine metabolic process;GO:0006563~L-serine metabolic process;GO:0006730~one-carbon metabolic process;GO:0006760~folic acid-containing compound metabolic process;GO:0009069~serine family amino acid metabolic process;GO:0035999~tetrahydrofolate interconversion;GO:0046653~tetrahydrofolate metabolic process;GO:1901605~alpha-amino acid met…	GO:0003824~catalytic activity;GO:0004372~glycine hydroxymethyltransferase activity;GO:0005488~binding;GO:0016740~transferase activity;GO:0016741~transferase activity, transferring one-carbon groups;GO:0016742~hydroxymethyl-, formyl- and related transferase activity;GO:0030170~pyridoxal phosphate binding;GO:0043167~ion binding;GO:0043168~anion binding;GO:0048037~cofactor binding;GO:0097159~organic…		K00600	glyA, SHMT; glycine hydroxymethyltransferase [EC:2.1.2.1]	ko00630~Glyoxylate and dicarboxylate metabolism;ko00680~Methane metabolism;ko00260~Glycine, serine and threonine metabolism;ko00460~Cyanoamino acid metabolism;ko00670~One carbon pool by folate;	IPR001085~Serine hydroxymethyltransferase;IPR015421~Pyridoxal phosphate-dependent transferase, major region, subdomain 1;IPR015422~Pyridoxal phosphate-dependent transferase, major region, subdomain 2;IPR015424~Pyridoxal phosphate-dependent transferase;IPR019798~Serine hydroxymethyltransferase, pyridoxal phosphate binding site;
A0A0C4BJE5;W5ECJ8	A0A0C4BJE5	Serine hydroxymethyltransferase	1	139.64	4.98848e-12	396	_VEK(su)VLENVHIAANK_	3	555.305	618700030	1.3151			mitochondria	GO:0006520~cellular amino acid metabolic process;GO:0006544~glycine metabolic process;GO:0006563~L-serine metabolic process;GO:0006730~one-carbon metabolic process;GO:0006760~folic acid-containing compound metabolic process;GO:0009069~serine family amino acid metabolic process;GO:0035999~tetrahydrofolate interconversion;GO:0046653~tetrahydrofolate metabolic process;GO:1901605~alpha-amino acid met…	GO:0003824~catalytic activity;GO:0004372~glycine hydroxymethyltransferase activity;GO:0005488~binding;GO:0016740~transferase activity;GO:0016741~transferase activity, transferring one-carbon groups;GO:0016742~hydroxymethyl-, formyl- and related transferase activity;GO:0030170~pyridoxal phosphate binding;GO:0043167~ion binding;GO:0043168~anion binding;GO:0048037~cofactor binding;GO:0097159~organic…		K00600	glyA, SHMT; glycine hydroxymethyltransferase [EC:2.1.2.1]	ko00630~Glyoxylate and dicarboxylate metabolism;ko00680~Methane metabolism;ko00260~Glycine, serine and threonine metabolism;ko00460~Cyanoamino acid metabolism;ko00670~One carbon pool by folate;	IPR001085~Serine hydroxymethyltransferase;IPR015421~Pyridoxal phosphate-dependent transferase, major region, subdomain 1;IPR015422~Pyridoxal phosphate-dependent transferase, major region, subdomain 2;IPR015424~Pyridoxal phosphate-dependent transferase;IPR019798~Serine hydroxymethyltransferase, pyridoxal phosphate binding site;
A0A0C4BJE5;W5ECJ8	A0A0C4BJE5	Serine hydroxymethyltransferase	1	128.4	1.63115e-19	407	_VLENVHIAANK(su)NTVPGDVSAM(ox)VPGGIR_	3	958.831	95224000	-1.7094			mitochondria	GO:0006520~cellular amino acid metabolic process;GO:0006544~glycine metabolic process;GO:0006563~L-serine metabolic process;GO:0006730~one-carbon metabolic process;GO:0006760~folic acid-containing compound metabolic process;GO:0009069~serine family amino acid metabolic process;GO:0035999~tetrahydrofolate interconversion;GO:0046653~tetrahydrofolate metabolic process;GO:1901605~alpha-amino acid met…	GO:0003824~catalytic activity;GO:0004372~glycine hydroxymethyltransferase activity;GO:0005488~binding;GO:0016740~transferase activity;GO:0016741~transferase activity, transferring one-carbon groups;GO:0016742~hydroxymethyl-, formyl- and related transferase activity;GO:0030170~pyridoxal phosphate binding;GO:0043167~ion binding;GO:0043168~anion binding;GO:0048037~cofactor binding;GO:0097159~organic…		K00600	glyA, SHMT; glycine hydroxymethyltransferase [EC:2.1.2.1]	ko00630~Glyoxylate and dicarboxylate metabolism;ko00680~Methane metabolism;ko00260~Glycine, serine and threonine metabolism;ko00460~Cyanoamino acid metabolism;ko00670~One carbon pool by folate;	IPR001085~Serine hydroxymethyltransferase;IPR015421~Pyridoxal phosphate-dependent transferase, major region, subdomain 1;IPR015422~Pyridoxal phosphate-dependent transferase, major region, subdomain 2;IPR015424~Pyridoxal phosphate-dependent transferase;IPR019798~Serine hydroxymethyltransferase, pyridoxal phosphate binding site;
A0A0C4BJE5;W5ECJ8	A0A0C4BJE5	Serine hydroxymethyltransferase	1	70.449	0.00187892	155	_WGVNVQPLSGSPANFHVYTALLK(su)PHDR_	4	776.649	50315000	-0.22228			mitochondria	GO:0006520~cellular amino acid metabolic process;GO:0006544~glycine metabolic process;GO:0006563~L-serine metabolic process;GO:0006730~one-carbon metabolic process;GO:0006760~folic acid-containing compound metabolic process;GO:0009069~serine family amino acid metabolic process;GO:0035999~tetrahydrofolate interconversion;GO:0046653~tetrahydrofolate metabolic process;GO:1901605~alpha-amino acid met…	GO:0003824~catalytic activity;GO:0004372~glycine hydroxymethyltransferase activity;GO:0005488~binding;GO:0016740~transferase activity;GO:0016741~transferase activity, transferring one-carbon groups;GO:0016742~hydroxymethyl-, formyl- and related transferase activity;GO:0030170~pyridoxal phosphate binding;GO:0043167~ion binding;GO:0043168~anion binding;GO:0048037~cofactor binding;GO:0097159~organic…		K00600	glyA, SHMT; glycine hydroxymethyltransferase [EC:2.1.2.1]	ko00630~Glyoxylate and dicarboxylate metabolism;ko00680~Methane metabolism;ko00260~Glycine, serine and threonine metabolism;ko00460~Cyanoamino acid metabolism;ko00670~One carbon pool by folate;	IPR001085~Serine hydroxymethyltransferase;IPR015421~Pyridoxal phosphate-dependent transferase, major region, subdomain 1;IPR015422~Pyridoxal phosphate-dependent transferase, major region, subdomain 2;IPR015424~Pyridoxal phosphate-dependent transferase;IPR019798~Serine hydroxymethyltransferase, pyridoxal phosphate binding site;
P84188	P84188	Serine--glyoxylate aminotransferase (Fragments)	1	46.73	0.0435151	50	_VFFDWK(su)DYLK_	2	730.858	11702000	0.18978			cytosol		GO:0003824~catalytic activity;GO:0008453~alanine-glyoxylate transaminase activity;GO:0008483~transaminase activity;GO:0016740~transferase activity;GO:0016769~transferase activity, transferring nitrogenous groups;GO:0050281~serine-glyoxylate transaminase activity;	GO:0005575~cellular_component;GO:0005622~intracellular;GO:0005623~cell;GO:0005737~cytoplasm;GO:0005777~peroxisome;GO:0042579~microbody;GO:0043226~organelle;GO:0043227~membrane-bounded organelle;GO:0043229~intracellular organelle;GO:0043231~intracellular membrane-bounded organelle;GO:0044424~intracellular part;GO:0044444~cytoplasmic part;GO:0044464~cell part;
W5EUP2;W5G103;W5F8S6;W5BWB2;W5AY29	W5EUP2	Succinate dehydrogenase [ubiquinone] flavoprotein subunit, mitochondrial	1	65.467	0.0142484	69	_AFGGQSLDFGK(su)GGQAYR_	2	929.94	1749000	2.4176			peroxisome	GO:0006082~organic acid metabolic process;GO:0006091~generation of precursor metabolites and energy;GO:0006099~tricarboxylic acid cycle;GO:0006101~citrate metabolic process;GO:0008150~biological_process;GO:0008152~metabolic process;GO:0009060~aerobic respiration;GO:0009987~cellular process;GO:0015980~energy derivation by oxidation of organic compounds;GO:0019752~carboxylic acid metabolic process;…	GO:0000104~succinate dehydrogenase activity;GO:0000166~nucleotide binding;GO:0003824~catalytic activity;GO:0008177~succinate dehydrogenase (ubiquinone) activity;GO:0016491~oxidoreductase activity;GO:0016627~oxidoreductase activity, acting on the CH-CH group of donors;GO:0016635~oxidoreductase activity, acting on the CH-CH group of donors, quinone or related compound as acceptor;GO:0043168~anion b…	GO:0005575~cellular_component;GO:0005622~intracellular;GO:0005623~cell;GO:0005737~cytoplasm;GO:0005739~mitochondrion;GO:0005740~mitochondrial envelope;GO:0005743~mitochondrial inner membrane;GO:0016020~membrane;GO:0019866~organelle inner membrane;GO:0031090~organelle membrane;GO:0031966~mitochondrial membrane;GO:0031967~organelle envelope;GO:0031975~envelope;GO:0043226~organelle;GO:0043227~membra…				IPR003953~FAD-dependent oxidoreductase 2, FAD binding domain;IPR011281~Succinate dehydrogenase, flavoprotein subunit;IPR014006~Succinate dehydrogenase/fumarate reductase, flavoprotein subunit;IPR015939~Fumarate reductase/succinate dehydrogenase flavoprotein-like, C-terminal;IPR027477~Succinate dehydrogenase/fumarate reductase flavoprotein, catalytic domain;
P93606;W5C275	W5C275	Superoxide dismutase	1	78.976	6.09064e-05	69	_HHATYVANYNK(su)ALEQLDAAVSK_	3	848.422	22393000	2.212			mitochondria		GO:0003674~molecular_function;GO:0003824~catalytic activity;GO:0004784~superoxide dismutase activity;GO:0016209~antioxidant activity;GO:0016491~oxidoreductase activity;GO:0016721~oxidoreductase activity, acting on superoxide radicals as acceptor;GO:0043169~cation binding;GO:0046872~metal ion binding;		K04564	SOD2; superoxide dismutase, Fe-Mn family [EC:1.15.1.1]	ko04068~FoxO signaling pathway;ko04146~Peroxisome;ko05016~Huntington's disease;	IPR001189~Manganese/iron superoxide dismutase;IPR019831~Manganese/iron superoxide dismutase, N-terminal;IPR019832~Manganese/iron superoxide dismutase, C-terminal;IPR019833~Manganese/iron superoxide dismutase, binding site;
P93606;W5B755;W5C275	W5C275	Superoxide dismutase	1	73.415	0.000518893	58	_LHHQK(su)HHATYVANYNK_	5	413.007	23893000	0.25252			mitochondria		GO:0003674~molecular_function;GO:0003824~catalytic activity;GO:0004784~superoxide dismutase activity;GO:0016209~antioxidant activity;GO:0016491~oxidoreductase activity;GO:0016721~oxidoreductase activity, acting on superoxide radicals as acceptor;GO:0043169~cation binding;GO:0046872~metal ion binding;		K04564	SOD2; superoxide dismutase, Fe-Mn family [EC:1.15.1.1]	ko04068~FoxO signaling pathway;ko04146~Peroxisome;ko05016~Huntington's disease;	IPR001189~Manganese/iron superoxide dismutase;IPR019831~Manganese/iron superoxide dismutase, N-terminal;IPR019832~Manganese/iron superoxide dismutase, C-terminal;IPR019833~Manganese/iron superoxide dismutase, binding site;
P93606;W5C275;W5BBV0	W5C275	Superoxide dismutase	1	54.898	0.0238431	220	_VVNWK(su)YAGEEYEK_	2	857.902	17218000	-1.6408			mitochondria		GO:0003674~molecular_function;GO:0003824~catalytic activity;GO:0004784~superoxide dismutase activity;GO:0016209~antioxidant activity;GO:0016491~oxidoreductase activity;GO:0016721~oxidoreductase activity, acting on superoxide radicals as acceptor;GO:0043169~cation binding;GO:0046872~metal ion binding;		K04564	SOD2; superoxide dismutase, Fe-Mn family [EC:1.15.1.1]	ko04068~FoxO signaling pathway;ko04146~Peroxisome;ko05016~Huntington's disease;	IPR001189~Manganese/iron superoxide dismutase;IPR019831~Manganese/iron superoxide dismutase, N-terminal;IPR019832~Manganese/iron superoxide dismutase, C-terminal;IPR019833~Manganese/iron superoxide dismutase, binding site;
W5C275	W5C275	Superoxide dismutase	1	70.41	0.00863028	111	_NLK(su)PISEGGGEAPHGK_	3	564.285	13153000	0.80721	VNHSIFWKNLKPISEGGGEAP	..........K.......E..	mitochondria		GO:0003674~molecular_function;GO:0003824~catalytic activity;GO:0004784~superoxide dismutase activity;GO:0016209~antioxidant activity;GO:0016491~oxidoreductase activity;GO:0016721~oxidoreductase activity, acting on superoxide radicals as acceptor;GO:0043169~cation binding;GO:0046872~metal ion binding;		K04564	SOD2; superoxide dismutase, Fe-Mn family [EC:1.15.1.1]	ko04068~FoxO signaling pathway;ko04146~Peroxisome;ko05016~Huntington's disease;	IPR001189~Manganese/iron superoxide dismutase;IPR019831~Manganese/iron superoxide dismutase, N-terminal;IPR019832~Manganese/iron superoxide dismutase, C-terminal;IPR019833~Manganese/iron superoxide dismutase, binding site;
Q8LRM8;W5EA22;W5DPE9	Q8LRM8	Translationally-controlled tumor protein homolog	1	81.017	0.00166261	84	_LQEQPAFDK(su)K_	2	652.33	7298200	0.32443	FRLQEQPAFDKKQFISHMKRY	..L.......K..........	chloroplast			GO:0005575~cellular_component;GO:0005622~intracellular;GO:0005623~cell;GO:0005737~cytoplasm;GO:0044424~intracellular part;GO:0044464~cell part;				IPR011057~Mss4-like;IPR011323~Mss4/translationally controlled tumour-associated TCTP;IPR018103~Translationally controlled tumour protein, conserved site;IPR018105~Translationally controlled tumour protein;
Q8LRM8;W5EA22;W5DPE9	Q8LRM8	Translationally-controlled tumor protein homolog	1	59.227	0.0269993	119	_NVESATK(su)YLLSK_	2	726.883	3955000	0.015248	VFKKNVESATKYLLSKLKDLQ	...K......K..........	chloroplast			GO:0005575~cellular_component;GO:0005622~intracellular;GO:0005623~cell;GO:0005737~cytoplasm;GO:0044424~intracellular part;GO:0044464~cell part;				IPR011057~Mss4-like;IPR011323~Mss4/translationally controlled tumour-associated TCTP;IPR018103~Translationally controlled tumour protein, conserved site;IPR018105~Translationally controlled tumour protein;
Q8LRM8;W5EA22;W5DPE9	Q8LRM8	Translationally-controlled tumor protein homolog	1	52.716	0.0328482	92	_QFISHMK(su)R_	2	573.79	0	-1.3611	FDKKQFISHMKRYIKNLSAKL	...K......K..........	chloroplast			GO:0005575~cellular_component;GO:0005622~intracellular;GO:0005623~cell;GO:0005737~cytoplasm;GO:0044424~intracellular part;GO:0044464~cell part;				IPR011057~Mss4-like;IPR011323~Mss4/translationally controlled tumour-associated TCTP;IPR018103~Translationally controlled tumour protein, conserved site;IPR018105~Translationally controlled tumour protein;
W5ETW5;W5EE66;W5DP16;W5EQ69;W5FQ55;W5FDW8;W5DR27;A0A096UR31	W5FQ55	UDP-glucose 6-dehydrogenase	1	46.352	0.0478243	301	_QVIK(su)INDYQK_	2	674.859	6171300	-1.7156			extracellular		GO:0000166~nucleotide binding;GO:0003824~catalytic activity;GO:0003979~UDP-glucose 6-dehydrogenase activity;GO:0016491~oxidoreductase activity;GO:0016614~oxidoreductase activity, acting on CH-OH group of donors;GO:0016616~oxidoreductase activity, acting on the CH-OH group of donors, NAD or NADP as acceptor;GO:0050662~coenzyme binding;GO:0051287~NAD binding;		K00012	UGDH, ugd; UDPglucose 6-dehydrogenase [EC:1.1.1.22]	ko00040~Pentose and glucuronate interconversions;ko00053~Ascorbate and aldarate metabolism;ko00500~Starch and sucrose metabolism;ko00520~Amino sugar and nucleotide sugar metabolism;	IPR001732~UDP-glucose/GDP-mannose dehydrogenase, N-terminal;IPR008927~6-phosphogluconate dehydrogenase C-terminal domain-like;IPR014026~UDP-glucose/GDP-mannose dehydrogenase, dimerisation;IPR014027~UDP-glucose/GDP-mannose dehydrogenase, C-terminal;IPR016040~NAD(P)-binding domain;IPR017476~UDP-glucose/GDP-mannose dehydrogenase;IPR028356~UDP-glucose 6-dehydrogenase, eukaryotic type;
W5BYR1;W5BD12;W5AYJ0;W5GIN8;W5H061;W5G5F7	W5BYR1	Uncharacterized protein	1	54.813	0.0218589	147	_ANIMK(su)LADGLFLESCR_	3	646.654	18988000	-0.8923	VTAVHKANIMKLADGLFLESC	..........K.......E..	cytosol	GO:0006082~organic acid metabolic process;GO:0006091~generation of precursor metabolites and energy;GO:0006099~tricarboxylic acid cycle;GO:0006101~citrate metabolic process;GO:0008150~biological_process;GO:0008152~metabolic process;GO:0009060~aerobic respiration;GO:0009987~cellular process;GO:0015980~energy derivation by oxidation of organic compounds;GO:0019752~carboxylic acid metabolic process;…	GO:0000166~nucleotide binding;GO:0000287~magnesium ion binding;GO:0003674~molecular_function;GO:0004448~isocitrate dehydrogenase activity;GO:0004449~isocitrate dehydrogenase (NAD+) activity;GO:0005488~binding;GO:0043167~ion binding;GO:0043169~cation binding;GO:0046872~metal ion binding;GO:0050662~coenzyme binding;GO:0051287~NAD binding;		K00030	IDH3; isocitrate dehydrogenase (NAD+) [EC:1.1.1.41]	ko00020~Citrate cycle (TCA cycle);	IPR001804~Isocitrate and isopropylmalate dehydrogenases family;IPR004434~Isocitrate dehydrogenase NAD-dependent;IPR024084~Isopropylmalate dehydrogenase-like domain;
W5DCU4;W5CXB0	W5DCU4	Uncharacterized protein	1	94.584	0.000542169	504	_ATAK(su)EQQITIR_	2	679.867	6963500	1.0144	TVSAKDKATAKEQQITIRSSG	..........K......R...	cytosol	GO:0006457~protein folding;GO:0008150~biological_process;GO:0008152~metabolic process;GO:0009987~cellular process;GO:0019538~protein metabolic process;GO:0043170~macromolecule metabolic process;GO:0044237~cellular metabolic process;GO:0044238~primary metabolic process;GO:0044260~cellular macromolecule metabolic process;GO:0044267~cellular protein metabolic process;GO:0071704~organic substance met…	GO:0000166~nucleotide binding;GO:0001882~nucleoside binding;GO:0001883~purine nucleoside binding;GO:0005488~binding;GO:0005524~ATP binding;GO:0017076~purine nucleotide binding;GO:0030554~adenyl nucleotide binding;GO:0032549~ribonucleoside binding;GO:0032550~purine ribonucleoside binding;GO:0032553~ribonucleotide binding;GO:0032555~purine ribonucleotide binding;GO:0032559~adenyl ribonucleotide bin…					IPR012725~Chaperone DnaK;IPR013126~Heat shock protein 70 family;IPR018181~Heat shock protein 70, conserved site;IPR029047~Heat shock protein 70kD, peptide-binding domain;
W5DCU4;W5CXB0	W5DCU4	Uncharacterized protein	1	93.345	0.000714927	334	_NCLK(su)DAGITTK_	2	660.827	14032000	-0.75892	RTRDPCKNCLKDAGITTKEVD	..........K.......E..	cytosol	GO:0006457~protein folding;GO:0008150~biological_process;GO:0008152~metabolic process;GO:0009987~cellular process;GO:0019538~protein metabolic process;GO:0043170~macromolecule metabolic process;GO:0044237~cellular metabolic process;GO:0044238~primary metabolic process;GO:0044260~cellular macromolecule metabolic process;GO:0044267~cellular protein metabolic process;GO:0071704~organic substance met…	GO:0000166~nucleotide binding;GO:0001882~nucleoside binding;GO:0001883~purine nucleoside binding;GO:0005488~binding;GO:0005524~ATP binding;GO:0017076~purine nucleotide binding;GO:0030554~adenyl nucleotide binding;GO:0032549~ribonucleoside binding;GO:0032550~purine ribonucleoside binding;GO:0032553~ribonucleotide binding;GO:0032555~purine ribonucleotide binding;GO:0032559~adenyl ribonucleotide bin…					IPR012725~Chaperone DnaK;IPR013126~Heat shock protein 70 family;IPR018181~Heat shock protein 70, conserved site;IPR029047~Heat shock protein 70kD, peptide-binding domain;
W5DCU4;W5CXB0;W5CAN0	W5DCU4	Uncharacterized protein	1	90.707	9.75684e-05	523	_SSGGLSESEIEK(su)MVR_	2	854.907	4471800	-1.0694			cytosol	GO:0006457~protein folding;GO:0008150~biological_process;GO:0008152~metabolic process;GO:0009987~cellular process;GO:0019538~protein metabolic process;GO:0043170~macromolecule metabolic process;GO:0044237~cellular metabolic process;GO:0044238~primary metabolic process;GO:0044260~cellular macromolecule metabolic process;GO:0044267~cellular protein metabolic process;GO:0071704~organic substance met…	GO:0000166~nucleotide binding;GO:0001882~nucleoside binding;GO:0001883~purine nucleoside binding;GO:0005488~binding;GO:0005524~ATP binding;GO:0017076~purine nucleotide binding;GO:0030554~adenyl nucleotide binding;GO:0032549~ribonucleoside binding;GO:0032550~purine ribonucleoside binding;GO:0032553~ribonucleotide binding;GO:0032555~purine ribonucleotide binding;GO:0032559~adenyl ribonucleotide bin…					IPR012725~Chaperone DnaK;IPR013126~Heat shock protein 70 family;IPR018181~Heat shock protein 70, conserved site;IPR029047~Heat shock protein 70kD, peptide-binding domain;
W5DCU4;W5CXB0	W5DCU4	Uncharacterized protein	1	58.723	0.0221484	59	_TTPSVVAFSQK(su)GER_	2	803.907	6603400	-0.28252			cytosol	GO:0006457~protein folding;GO:0008150~biological_process;GO:0008152~metabolic process;GO:0009987~cellular process;GO:0019538~protein metabolic process;GO:0043170~macromolecule metabolic process;GO:0044237~cellular metabolic process;GO:0044238~primary metabolic process;GO:0044260~cellular macromolecule metabolic process;GO:0044267~cellular protein metabolic process;GO:0071704~organic substance met…	GO:0000166~nucleotide binding;GO:0001882~nucleoside binding;GO:0001883~purine nucleoside binding;GO:0005488~binding;GO:0005524~ATP binding;GO:0017076~purine nucleotide binding;GO:0030554~adenyl nucleotide binding;GO:0032549~ribonucleoside binding;GO:0032550~purine ribonucleoside binding;GO:0032553~ribonucleotide binding;GO:0032555~purine ribonucleotide binding;GO:0032559~adenyl ribonucleotide bin…					IPR012725~Chaperone DnaK;IPR013126~Heat shock protein 70 family;IPR018181~Heat shock protein 70, conserved site;IPR029047~Heat shock protein 70kD, peptide-binding domain;
W5E3I4;W5EF54;W5DR34	W5E3I4	Uncharacterized protein	1	66.004	0.0106197	308	_VCAIK(su)APGFGENR_	2	759.872	8364200	0.15398			mitochondria	GO:0006457~protein folding;GO:0042026~protein refolding;	GO:0000166~nucleotide binding;GO:0001882~nucleoside binding;GO:0001883~purine nucleoside binding;GO:0005488~binding;GO:0005524~ATP binding;GO:0017076~purine nucleotide binding;GO:0030554~adenyl nucleotide binding;GO:0032549~ribonucleoside binding;GO:0032550~purine ribonucleoside binding;GO:0032553~ribonucleotide binding;GO:0032555~purine ribonucleotide binding;GO:0032559~adenyl ribonucleotide bin…	GO:0005575~cellular_component;GO:0005622~intracellular;GO:0005623~cell;GO:0005737~cytoplasm;GO:0044424~intracellular part;GO:0044464~cell part;	K04077	groEL, HSPD1; chaperonin GroEL	ko03018~RNA degradation;ko04940~Type I diabetes mellitus;ko05134~Legionellosis;ko05152~Tuberculosis;	IPR001844~Chaperonin Cpn60;IPR002423~Chaperonin Cpn60/TCP-1 family;IPR018370~Chaperonin Cpn60, conserved site;IPR027409~GroEL-like apical domain;IPR027413~GroEL-like equatorial domain;
W5A152;W5ACA2	W5A152	Uncharacterized protein	1	62.162	0.0135081	413	_ALDK(su)LQTANFDQK_	2	796.402	4662600	3.0176	ALLYASKALDKLQTANFDQKI	..L.......K..........	cytosol	GO:0006457~protein folding;GO:0042026~protein refolding;	GO:0000166~nucleotide binding;GO:0001882~nucleoside binding;GO:0001883~purine nucleoside binding;GO:0005488~binding;GO:0005524~ATP binding;GO:0017076~purine nucleotide binding;GO:0030554~adenyl nucleotide binding;GO:0032549~ribonucleoside binding;GO:0032550~purine ribonucleoside binding;GO:0032553~ribonucleotide binding;GO:0032555~purine ribonucleotide binding;GO:0032559~adenyl ribonucleotide bin…	GO:0005575~cellular_component;GO:0005622~intracellular;GO:0005623~cell;GO:0005737~cytoplasm;GO:0044424~intracellular part;GO:0044464~cell part;	K04077	groEL, HSPD1; chaperonin GroEL	ko03018~RNA degradation;ko04940~Type I diabetes mellitus;ko05134~Legionellosis;ko05152~Tuberculosis;	IPR001844~Chaperonin Cpn60;IPR002423~Chaperonin Cpn60/TCP-1 family;IPR018370~Chaperonin Cpn60, conserved site;IPR027409~GroEL-like apical domain;IPR027413~GroEL-like equatorial domain;
W5A152;W5ACA2;W5E3I4;W5EF54;W5DR34;W4ZS18	W5A152	Uncharacterized protein	1	76.357	0.00496634	149	_EIGELIAK(su)AMEK_	2	716.374	24583000	-1.685	GEREIGELIAKAMEKVGKEGV	..........K.......E..	cytosol	GO:0006457~protein folding;GO:0042026~protein refolding;	GO:0000166~nucleotide binding;GO:0001882~nucleoside binding;GO:0001883~purine nucleoside binding;GO:0005488~binding;GO:0005524~ATP binding;GO:0017076~purine nucleotide binding;GO:0030554~adenyl nucleotide binding;GO:0032549~ribonucleoside binding;GO:0032550~purine ribonucleoside binding;GO:0032553~ribonucleotide binding;GO:0032555~purine ribonucleotide binding;GO:0032559~adenyl ribonucleotide bin…	GO:0005575~cellular_component;GO:0005622~intracellular;GO:0005623~cell;GO:0005737~cytoplasm;GO:0044424~intracellular part;GO:0044464~cell part;	K04077	groEL, HSPD1; chaperonin GroEL	ko03018~RNA degradation;ko04940~Type I diabetes mellitus;ko05134~Legionellosis;ko05152~Tuberculosis;	IPR001844~Chaperonin Cpn60;IPR002423~Chaperonin Cpn60/TCP-1 family;IPR018370~Chaperonin Cpn60, conserved site;IPR027409~GroEL-like apical domain;IPR027413~GroEL-like equatorial domain;
W5A152	W5A152	Uncharacterized protein	0.875411	96.143	2.20864e-05	349	_SAIEQSTSDYDKEK(su)LQER_	3	743.017	34195000	-0.38382			cytosol	GO:0006457~protein folding;GO:0042026~protein refolding;	GO:0000166~nucleotide binding;GO:0001882~nucleoside binding;GO:0001883~purine nucleoside binding;GO:0005488~binding;GO:0005524~ATP binding;GO:0017076~purine nucleotide binding;GO:0030554~adenyl nucleotide binding;GO:0032549~ribonucleoside binding;GO:0032550~purine ribonucleoside binding;GO:0032553~ribonucleotide binding;GO:0032555~purine ribonucleotide binding;GO:0032559~adenyl ribonucleotide bin…	GO:0005575~cellular_component;GO:0005622~intracellular;GO:0005623~cell;GO:0005737~cytoplasm;GO:0044424~intracellular part;GO:0044464~cell part;	K04077	groEL, HSPD1; chaperonin GroEL	ko03018~RNA degradation;ko04940~Type I diabetes mellitus;ko05134~Legionellosis;ko05152~Tuberculosis;	IPR001844~Chaperonin Cpn60;IPR002423~Chaperonin Cpn60/TCP-1 family;IPR018370~Chaperonin Cpn60, conserved site;IPR027409~GroEL-like apical domain;IPR027413~GroEL-like equatorial domain;
W5A152;W5ACA2	W5A152	Uncharacterized protein	1	96.23	0.000169161	262	_VCAVK(su)APGFGENR_	2	752.864	15277000	-0.89328			cytosol	GO:0006457~protein folding;GO:0042026~protein refolding;	GO:0000166~nucleotide binding;GO:0001882~nucleoside binding;GO:0001883~purine nucleoside binding;GO:0005488~binding;GO:0005524~ATP binding;GO:0017076~purine nucleotide binding;GO:0030554~adenyl nucleotide binding;GO:0032549~ribonucleoside binding;GO:0032550~purine ribonucleoside binding;GO:0032553~ribonucleotide binding;GO:0032555~purine ribonucleotide binding;GO:0032559~adenyl ribonucleotide bin…	GO:0005575~cellular_component;GO:0005622~intracellular;GO:0005623~cell;GO:0005737~cytoplasm;GO:0044424~intracellular part;GO:0044464~cell part;	K04077	groEL, HSPD1; chaperonin GroEL	ko03018~RNA degradation;ko04940~Type I diabetes mellitus;ko05134~Legionellosis;ko05152~Tuberculosis;	IPR001844~Chaperonin Cpn60;IPR002423~Chaperonin Cpn60/TCP-1 family;IPR018370~Chaperonin Cpn60, conserved site;IPR027409~GroEL-like apical domain;IPR027413~GroEL-like equatorial domain;
W5A152;W5ACA2	W5A152	Uncharacterized protein	1	71.379	0.0139799	227	_VLEMALK(su)K_	2	516.294	71579000	-1.7937	AVVKVLEMALKKQKPLLIVAE	...K......K..........	cytosol	GO:0006457~protein folding;GO:0042026~protein refolding;	GO:0000166~nucleotide binding;GO:0001882~nucleoside binding;GO:0001883~purine nucleoside binding;GO:0005488~binding;GO:0005524~ATP binding;GO:0017076~purine nucleotide binding;GO:0030554~adenyl nucleotide binding;GO:0032549~ribonucleoside binding;GO:0032550~purine ribonucleoside binding;GO:0032553~ribonucleotide binding;GO:0032555~purine ribonucleotide binding;GO:0032559~adenyl ribonucleotide bin…	GO:0005575~cellular_component;GO:0005622~intracellular;GO:0005623~cell;GO:0005737~cytoplasm;GO:0044424~intracellular part;GO:0044464~cell part;	K04077	groEL, HSPD1; chaperonin GroEL	ko03018~RNA degradation;ko04940~Type I diabetes mellitus;ko05134~Legionellosis;ko05152~Tuberculosis;	IPR001844~Chaperonin Cpn60;IPR002423~Chaperonin Cpn60/TCP-1 family;IPR018370~Chaperonin Cpn60, conserved site;IPR027409~GroEL-like apical domain;IPR027413~GroEL-like equatorial domain;
W5BF08;W5AT59;W5BUF1	W5BF08	Uncharacterized protein	1	57.434	0.0192579	521	_TITQQWK(su)ESSPQR_	2	844.916	2020800	0.24084	TQIKTITQQWKESSPQRVSLS	...K......K..........	chloroplast		GO:0003824~catalytic activity;GO:0004491~methylmalonate-semialdehyde dehydrogenase (acylating) activity;GO:0016491~oxidoreductase activity;GO:0016620~oxidoreductase activity, acting on the aldehyde or oxo group of donors, NAD or NADP as acceptor;GO:0016903~oxidoreductase activity, acting on the aldehyde or oxo group of donors;		K00140	mmsA, iolA, ALDH6A1; malonate-semialdehyde dehydrogenase (acetylating) / methylmalonate-semialdehyde dehydrogenase [EC:1.2.1.18 1.2.1.27]	ko00640~Propanoate metabolism;ko00562~Inositol phosphate metabolism;ko00280~Valine, leucine and isoleucine degradation;ko00410~beta-Alanine metabolism;	IPR010061~Methylmalonate-semialdehyde dehydrogenase;IPR015590~Aldehyde dehydrogenase domain;IPR016160~Aldehyde dehydrogenase, cysteine active site;IPR016161~Aldehyde/histidinol dehydrogenase;IPR016162~Aldehyde dehydrogenase N-terminal domain;IPR016163~Aldehyde dehydrogenase, C-terminal;
W5HS80;W5HZ78;W5BS47;W5BF91;W5AUQ5	W5HS80	Uncharacterized protein	1	54.259	0.0335879	230	_FTPYLK(su)FEQR_	2	714.862	2723500	-3.1721	SGLPKFTPYLKFEQRFQEWGL	..L.......K..........	cytosol	GO:0005984~disaccharide metabolic process;GO:0005985~sucrose metabolic process;GO:0008152~metabolic process;GO:0009058~biosynthetic process;	GO:0003824~catalytic activity;GO:0008194~UDP-glycosyltransferase activity;GO:0016157~sucrose synthase activity;GO:0016740~transferase activity;GO:0016757~transferase activity, transferring glycosyl groups;GO:0016758~transferase activity, transferring hexosyl groups;GO:0035251~UDP-glucosyltransferase activity;GO:0046527~glucosyltransferase activity;					IPR000368~Sucrose synthase;IPR001296~Glycosyl transferase, family 1;IPR012820~Sucrose synthase, plant/cyanobacteria;
W5B1X6;W5C4P1;W5BQ58	W5B1X6	Uncharacterized protein	1	80.102	0.00438983	189	_IK(su)SPTEAEK_	2	551.785	3510600	-0.54559			chloroplast	GO:0008152~metabolic process;GO:0009987~cellular process;GO:0015979~photosynthesis;GO:0044237~cellular metabolic process;	GO:0005488~binding;GO:0005509~calcium ion binding;GO:0043167~ion binding;GO:0043169~cation binding;GO:0046872~metal ion binding;	GO:0005575~cellular_component;GO:0005622~intracellular;GO:0005623~cell;GO:0009523~photosystem II;GO:0009579~thylakoid;GO:0009654~photosystem II oxygen evolving complex;GO:0016020~membrane;GO:0019898~extrinsic component of membrane;GO:0032991~macromolecular complex;GO:0034357~photosynthetic membrane;GO:0042651~thylakoid membrane;GO:0043234~protein complex;GO:0044424~intracellular part;GO:0044425~m…	K08901	psbQ; photosystem II oxygen-evolving enhancer protein 3	ko00195~Photosynthesis;	IPR008797~Oxygen-evolving enhancer protein 3;IPR023222~PsbQ-like domain;
W5B1X6;W5C4P1;W5BQ58	W5B1X6	Uncharacterized protein	1	50.354	0.0449516	153	_YDLK(su)TVISSK_	2	627.335	7985800	3.1878			chloroplast	GO:0008152~metabolic process;GO:0009987~cellular process;GO:0015979~photosynthesis;GO:0044237~cellular metabolic process;	GO:0005488~binding;GO:0005509~calcium ion binding;GO:0043167~ion binding;GO:0043169~cation binding;GO:0046872~metal ion binding;	GO:0005575~cellular_component;GO:0005622~intracellular;GO:0005623~cell;GO:0009523~photosystem II;GO:0009579~thylakoid;GO:0009654~photosystem II oxygen evolving complex;GO:0016020~membrane;GO:0019898~extrinsic component of membrane;GO:0032991~macromolecular complex;GO:0034357~photosynthetic membrane;GO:0042651~thylakoid membrane;GO:0043234~protein complex;GO:0044424~intracellular part;GO:0044425~m…	K08901	psbQ; photosystem II oxygen-evolving enhancer protein 3	ko00195~Photosynthesis;	IPR008797~Oxygen-evolving enhancer protein 3;IPR023222~PsbQ-like domain;
W4ZY98;W5AA68;W5A3R2;W5AMH9	W4ZY98	Uncharacterized protein	1	70.552	0.01966	308	_LTEAAEK(su)AK_	2	530.78	0	1.5808			chloroplast	GO:0006457~protein folding;GO:0008150~biological_process;GO:0008152~metabolic process;GO:0009987~cellular process;GO:0019538~protein metabolic process;GO:0043170~macromolecule metabolic process;GO:0044237~cellular metabolic process;GO:0044238~primary metabolic process;GO:0044260~cellular macromolecule metabolic process;GO:0044267~cellular protein metabolic process;GO:0071704~organic substance met…	GO:0000166~nucleotide binding;GO:0001882~nucleoside binding;GO:0001883~purine nucleoside binding;GO:0005488~binding;GO:0005524~ATP binding;GO:0017076~purine nucleotide binding;GO:0030554~adenyl nucleotide binding;GO:0032549~ribonucleoside binding;GO:0032550~purine ribonucleoside binding;GO:0032553~ribonucleotide binding;GO:0032555~purine ribonucleotide binding;GO:0032559~adenyl ribonucleotide bin…		K03283	HSPA1_8; heat shock 70kDa protein 1/8	ko03040~Spliceosome;ko04141~Protein processing in endoplasmic reticulum;ko04010~MAPK signaling pathway;ko04144~Endocytosis;ko04612~Antigen processing and presentation;ko04915~Estrogen signaling pathway;ko05134~Legionellosis;ko05162~Measles;ko05164~Influenza A;ko05169~Epstein-Barr virus infection;ko05145~Toxoplasmosis;	IPR012725~Chaperone DnaK;IPR013126~Heat shock protein 70 family;IPR018181~Heat shock protein 70, conserved site;IPR029047~Heat shock protein 70kD, peptide-binding domain;IPR029048~Heat shock protein 70kD, C-terminal domain;
W5EQK1;W5DSM4;W5E9C7;W5F6C4	W5EQK1	Uncharacterized protein	1	117	4.86389e-15	398	_LLEYGHMLVQEQDNVK(su)R_	3	724.697	44133000	-0.84482	HMLVQEQDNVKRVQLADTYMS	..L.......K..........	chloroplast		GO:0000166~nucleotide binding;GO:0001882~nucleoside binding;GO:0001883~purine nucleoside binding;GO:0005488~binding;GO:0005524~ATP binding;GO:0017076~purine nucleotide binding;GO:0030554~adenyl nucleotide binding;GO:0032549~ribonucleoside binding;GO:0032550~purine ribonucleoside binding;GO:0032553~ribonucleotide binding;GO:0032555~purine ribonucleotide binding;GO:0032559~adenyl ribonucleotide bin…					IPR003959~ATPase, AAA-type, core;IPR027417~P-loop containing nucleoside triphosphate hydrolase;
W5EQK1;W5DSM4;W5E9C7;W5FPI2	W5EQK1	Uncharacterized protein	1	120.06	6.68707e-05	292	_MEK(su)FYWAPTR_	2	714.834	63014000	-0.20382	APLIRDGRMEKFYWAPTRDDR	..........K......R...	chloroplast		GO:0000166~nucleotide binding;GO:0001882~nucleoside binding;GO:0001883~purine nucleoside binding;GO:0005488~binding;GO:0005524~ATP binding;GO:0017076~purine nucleotide binding;GO:0030554~adenyl nucleotide binding;GO:0032549~ribonucleoside binding;GO:0032550~purine ribonucleoside binding;GO:0032553~ribonucleotide binding;GO:0032555~purine ribonucleotide binding;GO:0032559~adenyl ribonucleotide bin…					IPR003959~ATPase, AAA-type, core;IPR027417~P-loop containing nucleoside triphosphate hydrolase;
W5EQK1;W5DSM4	W5EQK1	Uncharacterized protein	1	80.905	0.000885842	361	_WVTSTGIENIGK(su)K_	2	766.901	10008000	-3.3111			chloroplast		GO:0000166~nucleotide binding;GO:0001882~nucleoside binding;GO:0001883~purine nucleoside binding;GO:0005488~binding;GO:0005524~ATP binding;GO:0017076~purine nucleotide binding;GO:0030554~adenyl nucleotide binding;GO:0032549~ribonucleoside binding;GO:0032550~purine ribonucleoside binding;GO:0032553~ribonucleotide binding;GO:0032555~purine ribonucleotide binding;GO:0032559~adenyl ribonucleotide bin…					IPR003959~ATPase, AAA-type, core;IPR027417~P-loop containing nucleoside triphosphate hydrolase;
W5HIA9;W5I6Q0;W5DNV0	W5I6Q0	Uncharacterized protein	1	123.67	5.63858e-07	437	_ETAGAYK(su)VAVLNR_	2	746.394	21167000	0.39373	ADGKETAGAYKVAVLNRKRPS	...K......K..........	peroxisome		GO:0003824~catalytic activity;GO:0004802~transketolase activity;GO:0016740~transferase activity;GO:0016744~transferase activity, transferring aldehyde or ketonic groups;		K00615	E2.2.1.1, tktA, tktB; transketolase [EC:2.2.1.1]	ko00030~Pentose phosphate pathway;ko00710~Carbon fixation in photosynthetic organisms;ko01051~Biosynthesis of ansamycins;	IPR005474~Transketolase, N-terminal;IPR005475~Transketolase-like, pyrimidine-binding domain;IPR005478~Transketolase, bacterial-like;IPR009014~Transketolase, C-terminal/Pyruvate-ferredoxin oxidoreductase, domain II;IPR029061~Thiamin diphosphate-binding fold;
W5HIA9;W5I6Q0;W5DNV0	W5I6Q0	Uncharacterized protein	1	70.863	0.00067838	252	_FAQYEQK(su)YPEDAATLK_	2	1001.48	2058400	0.78309	WDAKFAQYEQKYPEDAATLKS	...K......K..........	peroxisome		GO:0003824~catalytic activity;GO:0004802~transketolase activity;GO:0016740~transferase activity;GO:0016744~transferase activity, transferring aldehyde or ketonic groups;		K00615	E2.2.1.1, tktA, tktB; transketolase [EC:2.2.1.1]	ko00030~Pentose phosphate pathway;ko00710~Carbon fixation in photosynthetic organisms;ko01051~Biosynthesis of ansamycins;	IPR005474~Transketolase, N-terminal;IPR005475~Transketolase-like, pyrimidine-binding domain;IPR005478~Transketolase, bacterial-like;IPR009014~Transketolase, C-terminal/Pyruvate-ferredoxin oxidoreductase, domain II;IPR029061~Thiamin diphosphate-binding fold;
W5HIA9;W5I6Q0;W5DNV0	W5I6Q0	Uncharacterized protein	1	51.979	0.0474539	576	_FGASAPAPK(su)IYK_	2	675.359	4324600	1.9443			peroxisome		GO:0003824~catalytic activity;GO:0004802~transketolase activity;GO:0016740~transferase activity;GO:0016744~transferase activity, transferring aldehyde or ketonic groups;		K00615	E2.2.1.1, tktA, tktB; transketolase [EC:2.2.1.1]	ko00030~Pentose phosphate pathway;ko00710~Carbon fixation in photosynthetic organisms;ko01051~Biosynthesis of ansamycins;	IPR005474~Transketolase, N-terminal;IPR005475~Transketolase-like, pyrimidine-binding domain;IPR005478~Transketolase, bacterial-like;IPR009014~Transketolase, C-terminal/Pyruvate-ferredoxin oxidoreductase, domain II;IPR029061~Thiamin diphosphate-binding fold;
W5HIA9;W5I6Q0;W5DNV0	W5I6Q0	Uncharacterized protein	1	79.337	0.000487292	455	_QK(su)LPHLPGTSIEGVAK_	3	592.328	19699000	0.072066	RPSILALSRQKLPHLPGTSIE	.......S..K..........	peroxisome		GO:0003824~catalytic activity;GO:0004802~transketolase activity;GO:0016740~transferase activity;GO:0016744~transferase activity, transferring aldehyde or ketonic groups;		K00615	E2.2.1.1, tktA, tktB; transketolase [EC:2.2.1.1]	ko00030~Pentose phosphate pathway;ko00710~Carbon fixation in photosynthetic organisms;ko01051~Biosynthesis of ansamycins;	IPR005474~Transketolase, N-terminal;IPR005475~Transketolase-like, pyrimidine-binding domain;IPR005478~Transketolase, bacterial-like;IPR009014~Transketolase, C-terminal/Pyruvate-ferredoxin oxidoreductase, domain II;IPR029061~Thiamin diphosphate-binding fold;
W5DS20;W5EPX8;W5EE86	W5DS20	Uncharacterized protein	1	53.448	0.0419644	366	_HPFCSILK(su)SAK_	2	694.356	14253000	2.9988	EGRHPFCSILKSAKNPVIIAG	.......S..K..........	cytosol	GO:0006119~oxidative phosphorylation;GO:0022904~respiratory electron transport chain;GO:0042773~ATP synthesis coupled electron transport;	GO:0003824~catalytic activity;GO:0003954~NADH dehydrogenase activity;GO:0005488~binding;GO:0008137~NADH dehydrogenase (ubiquinone) activity;GO:0016491~oxidoreductase activity;GO:0016651~oxidoreductase activity, acting on NAD(P)H;GO:0016655~oxidoreductase activity, acting on NAD(P)H, quinone or similar compound as acceptor;GO:0050136~NADH dehydrogenase (quinone) activity;GO:0051536~iron-sulfur clu…	GO:0005575~cellular_component;GO:0016020~membrane;	K03934	NDUFS1; NADH dehydrogenase (ubiquinone) Fe-S protein 1 [EC:1.6.5.3 1.6.99.3]	ko00190~Oxidative phosphorylation;ko05010~Alzheimer's disease;ko05012~Parkinson's disease;ko05016~Huntington's disease;ko04932~Non-alcoholic fatty liver disease (NAFLD);	IPR000283~NADH:ubiquinone oxidoreductase, 75kDa subunit, conserved site;IPR006656~Molybdopterin oxidoreductase;IPR006963~Molybdopterin oxidoreductase, 4Fe-4S domain;IPR010228~NADH:ubiquinone oxidoreductase, subunit G;IPR015405~NADH-quinone oxidoreductase, chain G, C-terminal;IPR019574~NADH:ubiquinone oxidoreductase, subunit G, iron-sulphur binding;
W5DS20;W5EPX8	W5DS20	Uncharacterized protein	1	70.552	0.013556	4	_IK(su)TNTPIAK_	2	543.314	3894300	-0.0053225			cytosol	GO:0006119~oxidative phosphorylation;GO:0022904~respiratory electron transport chain;GO:0042773~ATP synthesis coupled electron transport;	GO:0003824~catalytic activity;GO:0003954~NADH dehydrogenase activity;GO:0005488~binding;GO:0008137~NADH dehydrogenase (ubiquinone) activity;GO:0016491~oxidoreductase activity;GO:0016651~oxidoreductase activity, acting on NAD(P)H;GO:0016655~oxidoreductase activity, acting on NAD(P)H, quinone or similar compound as acceptor;GO:0050136~NADH dehydrogenase (quinone) activity;GO:0051536~iron-sulfur clu…	GO:0005575~cellular_component;GO:0016020~membrane;	K03934	NDUFS1; NADH dehydrogenase (ubiquinone) Fe-S protein 1 [EC:1.6.5.3 1.6.99.3]	ko00190~Oxidative phosphorylation;ko05010~Alzheimer's disease;ko05012~Parkinson's disease;ko05016~Huntington's disease;ko04932~Non-alcoholic fatty liver disease (NAFLD);	IPR000283~NADH:ubiquinone oxidoreductase, 75kDa subunit, conserved site;IPR006656~Molybdopterin oxidoreductase;IPR006963~Molybdopterin oxidoreductase, 4Fe-4S domain;IPR010228~NADH:ubiquinone oxidoreductase, subunit G;IPR015405~NADH-quinone oxidoreductase, chain G, C-terminal;IPR019574~NADH:ubiquinone oxidoreductase, subunit G, iron-sulphur binding;
W5C4B7;W5BLQ8;W5B0S2	W5C4B7	Uncharacterized protein	1	45.221	0.0491332	291	_MGHAGAIVSGGK(su)GTAQDK_	3	595.625	2538700	0.85781	GHAGAIVSGGKGTAQDKIKAL	.......S..K..........	mitochondria		GO:0003824~catalytic activity;GO:0003878~ATP citrate synthase activity;GO:0004774~succinate-CoA ligase activity;GO:0004775~succinate-CoA ligase (ADP-forming) activity;GO:0005488~binding;GO:0016740~transferase activity;GO:0016746~transferase activity, transferring acyl groups;GO:0046912~transferase activity, transferring acyl groups, acyl groups converted into alkyl on transfer;GO:0048037~cofactor…		K01899	LSC1; succinyl-CoA synthetase alpha subunit [EC:6.2.1.4 6.2.1.5]	ko00020~Citrate cycle (TCA cycle);ko00640~Propanoate metabolism;	IPR003781~CoA-binding;IPR005810~Succinyl-CoA ligase, alpha subunit;IPR005811~ATP-citrate lyase/succinyl-CoA ligase;IPR016040~NAD(P)-binding domain;IPR016102~Succinyl-CoA synthetase-like;IPR017440~ATP-citrate lyase/succinyl-CoA ligase, active site;
W5GWI9	W5GWI9	Uncharacterized protein	1	114.4	0.000161193	102	_IK(su)GSISAAQK_	2	551.809	11514000	0.93336			nuclear	GO:0001101~response to acid chemical;GO:0003006~developmental process involved in reproduction;GO:0006081~cellular aldehyde metabolic process;GO:0006082~organic acid metabolic process;GO:0006721~terpenoid metabolic process;GO:0006810~transport;GO:0006869~lipid transport;GO:0006996~organelle organization;GO:0007031~peroxisome organization;GO:0007165~signal transduction;GO:0007275~multicellular org…		GO:0005575~cellular_component;GO:0005622~intracellular;GO:0005623~cell;GO:0005737~cytoplasm;GO:0005777~peroxisome;GO:0042579~microbody;GO:0043226~organelle;GO:0043227~membrane-bounded organelle;GO:0043229~intracellular organelle;GO:0043231~intracellular membrane-bounded organelle;GO:0044424~intracellular part;GO:0044444~cytoplasmic part;GO:0044464~cell part;				IPR003033~SCP2 sterol-binding domain;
A0A096UKR2;W4ZVZ5;W5DM00;W5AMS3	A0A096UKR2	Uncharacterized protein	1	105.14	0.00310204	248	_TETK(su)TIAR_	2	510.272	3052500	0.13771			chloroplast							IPR016040~NAD(P)-binding domain;
W5AFK6;W4ZNZ2;W5A7R0	W5AFK6	Uncharacterized protein	1	101.78	1.69652e-07	75	_IVPNSAVK(su)FFSYEQASR_	2	1022.01	317900000	-2.1479	CARIVPNSAVKFFSYEQASRG	.......S..K..........	chloroplast	GO:0044763~single-organism cellular process;GO:0044765~single-organism transport;GO:0055085~transmembrane transport;		GO:0005575~cellular_component;GO:0016020~membrane;GO:0016021~integral component of membrane;GO:0031224~intrinsic component of membrane;GO:0044425~membrane part;	K14684	SLC25A23S; solute carrier family 25 (mitochondrial phosphate transporter), member 23/24/25/41		IPR002067~Mitochondrial carrier protein;IPR018108~Mitochondrial substrate/solute carrier;IPR023395~Mitochondrial carrier domain;
W5BUJ5;W5BDY4;W5AP71	W5BUJ5	Uncharacterized protein	1	89.911	5.42285e-05	224	_SIQSEPATGNQVQK(su)K_	2	857.934	2377900	0.19094			chloroplast		GO:0000049~tRNA binding;GO:0003674~molecular_function;GO:0003676~nucleic acid binding;GO:0003723~RNA binding;GO:0005488~binding;GO:0097159~organic cyclic compound binding;GO:1901363~heterocyclic compound binding;		K15437	AIMP1, ARC1; aminoacyl tRNA synthase complex-interacting multifunctional protein 1		IPR002547~tRNA-binding domain;IPR012340~Nucleic acid-binding, OB-fold;
W5B525;W5CHS3	W5CHS3	Uncharacterized protein	1	63.766	0.00110057	39	_QIHEIK(su)DFLLTAR_	3	561.974	2451400	1.7825	GVQPKQIHEIKDFLLTARRKD	..........K......R...	cytosol	GO:0006412~translation;GO:0008150~biological_process;GO:0008152~metabolic process;GO:0009058~biosynthetic process;GO:0009059~macromolecule biosynthetic process;GO:0009987~cellular process;GO:0010467~gene expression;GO:0019538~protein metabolic process;GO:0034645~cellular macromolecule biosynthetic process;GO:0043170~macromolecule metabolic process;GO:0044237~cellular metabolic process;GO:0044238~…	GO:0003674~molecular_function;GO:0003735~structural constituent of ribosome;GO:0005198~structural molecule activity;	GO:0005575~cellular_component;GO:0005622~intracellular;GO:0005623~cell;GO:0005737~cytoplasm;GO:0005840~ribosome;GO:0030529~ribonucleoprotein complex;GO:0032991~macromolecular complex;GO:0043226~organelle;GO:0043228~non-membrane-bounded organelle;GO:0043229~intracellular organelle;GO:0043232~intracellular non-membrane-bounded organelle;GO:0044424~intracellular part;GO:0044444~cytoplasmic part;GO:0…	K02923	RP-L38e, RPL38; large subunit ribosomal protein L38e	ko03010~Ribosome;	IPR002675~Ribosomal protein L38e;
W5B543;W5C9U7;W5BQ35	W5B543	Uncharacterized protein	1	98.253	7.09002e-05	156	_HSMVGAGSLVK(su)QNTR_	3	562.286	42761000	-0.45848	HSMVGAGSLVKQNTRIPSGEV	.......S..K..........	cytosol	GO:0003006~developmental process involved in reproduction;GO:0005982~starch metabolic process;GO:0007275~multicellular organismal development;GO:0008150~biological_process;GO:0008152~metabolic process;GO:0009058~biosynthetic process;GO:0009250~glucan biosynthetic process;GO:0009791~post-embryonic development;GO:0009853~photorespiration;GO:0009900~dehiscence;GO:0009901~anther dehiscence;GO:0009908…	GO:0003824~catalytic activity;GO:0004089~carbonate dehydratase activity;GO:0016829~lyase activity;GO:0016835~carbon-oxygen lyase activity;GO:0016836~hydro-lyase activity;	GO:0005575~cellular_component;GO:0005622~intracellular;GO:0005623~cell;GO:0005737~cytoplasm;GO:0005739~mitochondrion;GO:0005740~mitochondrial envelope;GO:0005746~mitochondrial respiratory chain;GO:0005747~mitochondrial respiratory chain complex I;GO:0009507~chloroplast;GO:0009536~plastid;GO:0016020~membrane;GO:0030964~NADH dehydrogenase complex;GO:0031090~organelle membrane;GO:0031966~mitochondri…				IPR001451~Hexapeptide repeat;IPR011004~Trimeric LpxA-like;
W5B543;W5C9U7;W5BQ35	W5B543	Uncharacterized protein	1	90.308	2.04538e-07	96	_IGSGSNIQDNSLVHVAK(su)TNISGK_	3	813.754	37002000	-0.69255			cytosol	GO:0003006~developmental process involved in reproduction;GO:0005982~starch metabolic process;GO:0007275~multicellular organismal development;GO:0008150~biological_process;GO:0008152~metabolic process;GO:0009058~biosynthetic process;GO:0009250~glucan biosynthetic process;GO:0009791~post-embryonic development;GO:0009853~photorespiration;GO:0009900~dehiscence;GO:0009901~anther dehiscence;GO:0009908…	GO:0003824~catalytic activity;GO:0004089~carbonate dehydratase activity;GO:0016829~lyase activity;GO:0016835~carbon-oxygen lyase activity;GO:0016836~hydro-lyase activity;	GO:0005575~cellular_component;GO:0005622~intracellular;GO:0005623~cell;GO:0005737~cytoplasm;GO:0005739~mitochondrion;GO:0005740~mitochondrial envelope;GO:0005746~mitochondrial respiratory chain;GO:0005747~mitochondrial respiratory chain complex I;GO:0009507~chloroplast;GO:0009536~plastid;GO:0016020~membrane;GO:0030964~NADH dehydrogenase complex;GO:0031090~organelle membrane;GO:0031966~mitochondri…				IPR001451~Hexapeptide repeat;IPR011004~Trimeric LpxA-like;
W5AIW8;A0A096UK16;W5A3L5	W5AIW8	Uncharacterized protein	1	60.298	0.0293047	591	_IIK(su)SITTTK_	2	552.829	3501500	0.71856			cytosol
W5HDT6;W5I6L7	W5HDT6	Uncharacterized protein	1	48.423	0.0415102	1187	_IK(su)VWWPLDK_	2	642.853	125680000	0.40551	SSKDLVGRRIKVWWPLDKEFY	..........K.......E..	nuclear				K11267	PDS5; sister chromatid cohesion protein PDS5		IPR011989~Armadillo-like helical;IPR016024~Armadillo-type fold;
W5EI90;W5DYH0	W5EI90	Uncharacterized protein	1	43.208	0.0466743	263	_VTGEAIK(su)HSQGEGHPVK_	3	625.318	4262200	-0.75119	LVNKVTGEAIKHSQGEGHPVK	...K......K..........	cytoskeleton							IPR000772~Ricin B, lectin domain;
W5BEP1;W5AWB7	W5BEP1	Uncharacterized protein	1	73.722	0.000777262	59	_FSQEPK(su)PIDWEYYK_	2	965.449	4823100	0.55914			cytosol	GO:0006508~proteolysis;GO:0006511~ubiquitin-dependent protein catabolic process;GO:0006754~ATP biosynthetic process;GO:0008150~biological_process;GO:0008152~metabolic process;GO:0009056~catabolic process;GO:0009057~macromolecule catabolic process;GO:0009058~biosynthetic process;GO:0009853~photorespiration;GO:0009987~cellular process;GO:0015985~energy coupled proton transport, down electrochemical…	GO:0005488~binding;GO:0005507~copper ion binding;GO:0008270~zinc ion binding;GO:0015077~monovalent inorganic cation transmembrane transporter activity;GO:0015078~hydrogen ion transmembrane transporter activity;GO:0043167~ion binding;GO:0043169~cation binding;GO:0046872~metal ion binding;GO:0046914~transition metal ion binding;	GO:0000276~mitochondrial proton-transporting ATP synthase complex, coupling factor F(o);GO:0005575~cellular_component;GO:0005622~intracellular;GO:0005623~cell;GO:0005634~nucleus;GO:0005730~nucleolus;GO:0005737~cytoplasm;GO:0005739~mitochondrion;GO:0005740~mitochondrial envelope;GO:0005743~mitochondrial inner membrane;GO:0005753~mitochondrial proton-transporting ATP synthase complex;GO:0005773~vac…	K02138	ATPeF0D, ATP5H, ATP7; F-type H+-transporting ATPase subunit d	ko00190~Oxidative phosphorylation;ko05010~Alzheimer's disease;ko05012~Parkinson's disease;ko05016~Huntington's disease;	IPR008689~ATPase, F0 complex, subunit D, mitochondrial;
W5BEP1;W5AWB7	W5BEP1	Uncharacterized protein	1	50.178	0.030138	148	_ISTMTADEYFAK(su)HPELK_	3	694.335	42322000	-1.102			cytosol	GO:0006508~proteolysis;GO:0006511~ubiquitin-dependent protein catabolic process;GO:0006754~ATP biosynthetic process;GO:0008150~biological_process;GO:0008152~metabolic process;GO:0009056~catabolic process;GO:0009057~macromolecule catabolic process;GO:0009058~biosynthetic process;GO:0009853~photorespiration;GO:0009987~cellular process;GO:0015985~energy coupled proton transport, down electrochemical…	GO:0005488~binding;GO:0005507~copper ion binding;GO:0008270~zinc ion binding;GO:0015077~monovalent inorganic cation transmembrane transporter activity;GO:0015078~hydrogen ion transmembrane transporter activity;GO:0043167~ion binding;GO:0043169~cation binding;GO:0046872~metal ion binding;GO:0046914~transition metal ion binding;	GO:0000276~mitochondrial proton-transporting ATP synthase complex, coupling factor F(o);GO:0005575~cellular_component;GO:0005622~intracellular;GO:0005623~cell;GO:0005634~nucleus;GO:0005730~nucleolus;GO:0005737~cytoplasm;GO:0005739~mitochondrion;GO:0005740~mitochondrial envelope;GO:0005743~mitochondrial inner membrane;GO:0005753~mitochondrial proton-transporting ATP synthase complex;GO:0005773~vac…	K02138	ATPeF0D, ATP5H, ATP7; F-type H+-transporting ATPase subunit d	ko00190~Oxidative phosphorylation;ko05010~Alzheimer's disease;ko05012~Parkinson's disease;ko05016~Huntington's disease;	IPR008689~ATPase, F0 complex, subunit D, mitochondrial;
W5BEP1;W5AWB7	W5BEP1	Uncharacterized protein	1	93.162	0.00554425	13	_VTDVAAK(su)AGK_	2	530.288	26990000	2.4163	GVKKVTDVAAKAGKAIDWDGL	...K......K..........	cytosol	GO:0006508~proteolysis;GO:0006511~ubiquitin-dependent protein catabolic process;GO:0006754~ATP biosynthetic process;GO:0008150~biological_process;GO:0008152~metabolic process;GO:0009056~catabolic process;GO:0009057~macromolecule catabolic process;GO:0009058~biosynthetic process;GO:0009853~photorespiration;GO:0009987~cellular process;GO:0015985~energy coupled proton transport, down electrochemical…	GO:0005488~binding;GO:0005507~copper ion binding;GO:0008270~zinc ion binding;GO:0015077~monovalent inorganic cation transmembrane transporter activity;GO:0015078~hydrogen ion transmembrane transporter activity;GO:0043167~ion binding;GO:0043169~cation binding;GO:0046872~metal ion binding;GO:0046914~transition metal ion binding;	GO:0000276~mitochondrial proton-transporting ATP synthase complex, coupling factor F(o);GO:0005575~cellular_component;GO:0005622~intracellular;GO:0005623~cell;GO:0005634~nucleus;GO:0005730~nucleolus;GO:0005737~cytoplasm;GO:0005739~mitochondrion;GO:0005740~mitochondrial envelope;GO:0005743~mitochondrial inner membrane;GO:0005753~mitochondrial proton-transporting ATP synthase complex;GO:0005773~vac…	K02138	ATPeF0D, ATP5H, ATP7; F-type H+-transporting ATPase subunit d	ko00190~Oxidative phosphorylation;ko05010~Alzheimer's disease;ko05012~Parkinson's disease;ko05016~Huntington's disease;	IPR008689~ATPase, F0 complex, subunit D, mitochondrial;
W5BEP1;W5AWB7	W5BEP1	Uncharacterized protein	1	87.323	8.81185e-06	53	_TFEDVNHQLQTK(su)FSQEPK_	3	759.366	16447000	1.301			cytosol	GO:0006508~proteolysis;GO:0006511~ubiquitin-dependent protein catabolic process;GO:0006754~ATP biosynthetic process;GO:0008150~biological_process;GO:0008152~metabolic process;GO:0009056~catabolic process;GO:0009057~macromolecule catabolic process;GO:0009058~biosynthetic process;GO:0009853~photorespiration;GO:0009987~cellular process;GO:0015985~energy coupled proton transport, down electrochemical…	GO:0005488~binding;GO:0005507~copper ion binding;GO:0008270~zinc ion binding;GO:0015077~monovalent inorganic cation transmembrane transporter activity;GO:0015078~hydrogen ion transmembrane transporter activity;GO:0043167~ion binding;GO:0043169~cation binding;GO:0046872~metal ion binding;GO:0046914~transition metal ion binding;	GO:0000276~mitochondrial proton-transporting ATP synthase complex, coupling factor F(o);GO:0005575~cellular_component;GO:0005622~intracellular;GO:0005623~cell;GO:0005634~nucleus;GO:0005730~nucleolus;GO:0005737~cytoplasm;GO:0005739~mitochondrion;GO:0005740~mitochondrial envelope;GO:0005743~mitochondrial inner membrane;GO:0005753~mitochondrial proton-transporting ATP synthase complex;GO:0005773~vac…	K02138	ATPeF0D, ATP5H, ATP7; F-type H+-transporting ATPase subunit d	ko00190~Oxidative phosphorylation;ko05010~Alzheimer's disease;ko05012~Parkinson's disease;ko05016~Huntington's disease;	IPR008689~ATPase, F0 complex, subunit D, mitochondrial;
W5BEP1;W5AWB7	W5BEP1	Uncharacterized protein	1	79.492	0.00172649	99	_YVDTVTPEYK(su)PK_	2	770.383	14664000	0.82293			cytosol	GO:0006508~proteolysis;GO:0006511~ubiquitin-dependent protein catabolic process;GO:0006754~ATP biosynthetic process;GO:0008150~biological_process;GO:0008152~metabolic process;GO:0009056~catabolic process;GO:0009057~macromolecule catabolic process;GO:0009058~biosynthetic process;GO:0009853~photorespiration;GO:0009987~cellular process;GO:0015985~energy coupled proton transport, down electrochemical…	GO:0005488~binding;GO:0005507~copper ion binding;GO:0008270~zinc ion binding;GO:0015077~monovalent inorganic cation transmembrane transporter activity;GO:0015078~hydrogen ion transmembrane transporter activity;GO:0043167~ion binding;GO:0043169~cation binding;GO:0046872~metal ion binding;GO:0046914~transition metal ion binding;	GO:0000276~mitochondrial proton-transporting ATP synthase complex, coupling factor F(o);GO:0005575~cellular_component;GO:0005622~intracellular;GO:0005623~cell;GO:0005634~nucleus;GO:0005730~nucleolus;GO:0005737~cytoplasm;GO:0005739~mitochondrion;GO:0005740~mitochondrial envelope;GO:0005743~mitochondrial inner membrane;GO:0005753~mitochondrial proton-transporting ATP synthase complex;GO:0005773~vac…	K02138	ATPeF0D, ATP5H, ATP7; F-type H+-transporting ATPase subunit d	ko00190~Oxidative phosphorylation;ko05010~Alzheimer's disease;ko05012~Parkinson's disease;ko05016~Huntington's disease;	IPR008689~ATPase, F0 complex, subunit D, mitochondrial;
W5I8Y9;W5HIV3;W5HST2	W5I8Y9	Uncharacterized protein	1	72.434	0.00154934	466	_FNDLNEVIK(su)R_	2	674.349	0	1.7952			mitochondria		GO:0016491~oxidoreductase activity;GO:0016620~oxidoreductase activity, acting on the aldehyde or oxo group of donors, NAD or NADP as acceptor;GO:0016903~oxidoreductase activity, acting on the aldehyde or oxo group of donors;					IPR015590~Aldehyde dehydrogenase domain;IPR015657~Aminobutyraldehyde dehydrogenase;IPR016160~Aldehyde dehydrogenase, cysteine active site;IPR016161~Aldehyde/histidinol dehydrogenase;IPR016162~Aldehyde dehydrogenase N-terminal domain;IPR016163~Aldehyde dehydrogenase, C-terminal;IPR029510~Aldehyde dehydrogenase, glutamic acid active site;
W5I8Y9;W5HIV3;W5HST2	W5I8Y9	Uncharacterized protein	1	109.16	1.38586e-05	399	_KGVEQGPQIDDEQFK(su)K_	3	649.322	10508000	0.90927			mitochondria		GO:0016491~oxidoreductase activity;GO:0016620~oxidoreductase activity, acting on the aldehyde or oxo group of donors, NAD or NADP as acceptor;GO:0016903~oxidoreductase activity, acting on the aldehyde or oxo group of donors;					IPR015590~Aldehyde dehydrogenase domain;IPR015657~Aminobutyraldehyde dehydrogenase;IPR016160~Aldehyde dehydrogenase, cysteine active site;IPR016161~Aldehyde/histidinol dehydrogenase;IPR016162~Aldehyde dehydrogenase N-terminal domain;IPR016163~Aldehyde dehydrogenase, C-terminal;IPR029510~Aldehyde dehydrogenase, glutamic acid active site;
W5GIN8;W5H061;W5G7H2	W5GIN8	Uncharacterized protein	1	78.516	0.00474657	265	_SVIAEGK(su)YR_	2	561.793	17168000	1.7031	SAVKSVIAEGKYRTRDLGGTS	...K......K..........	cytosol	GO:0006082~organic acid metabolic process;GO:0006091~generation of precursor metabolites and energy;GO:0006099~tricarboxylic acid cycle;GO:0006101~citrate metabolic process;GO:0008150~biological_process;GO:0008152~metabolic process;GO:0009060~aerobic respiration;GO:0009987~cellular process;GO:0015980~energy derivation by oxidation of organic compounds;GO:0019752~carboxylic acid metabolic process;…	GO:0000166~nucleotide binding;GO:0000287~magnesium ion binding;GO:0003674~molecular_function;GO:0004448~isocitrate dehydrogenase activity;GO:0004449~isocitrate dehydrogenase (NAD+) activity;GO:0005488~binding;GO:0043167~ion binding;GO:0043169~cation binding;GO:0046872~metal ion binding;GO:0050662~coenzyme binding;GO:0051287~NAD binding;					IPR001804~Isocitrate and isopropylmalate dehydrogenases family;IPR004434~Isocitrate dehydrogenase NAD-dependent;IPR024084~Isopropylmalate dehydrogenase-like domain;
W5FZ18;W5FB22;W5I633;W5FVD0;W5FIX5;W5F0D4;W5HEX8;A0A077RHR1	W5FZ18	Uncharacterized protein	1	73.248	0.0142996	177	_TASNK(su)LLR_	2	501.783	9378300	-0.99543	VPEFPRTASNKLLRRVLRDQL	..........K......R...	cytosol
W5BMW7;A0A096ULU9	W5BMW7	Uncharacterized protein	1	57.174	0.0297715	15	_K(su)LDGYLLSR_	2	582.817	6169700	-2.1165			cytosol		GO:0003723~RNA binding;GO:0003746~translation elongation factor activity;GO:0008135~translation factor activity, nucleic acid binding;	GO:0005575~cellular_component;GO:0005622~intracellular;GO:0005623~cell;GO:0005737~cytoplasm;GO:0005853~eukaryotic translation elongation factor 1 complex;GO:0032991~macromolecular complex;GO:0043234~protein complex;GO:0044424~intracellular part;GO:0044444~cytoplasmic part;GO:0044464~cell part;	K03232	EEF1B; elongation factor 1-beta		IPR001326~Translation elongation factor EF1B, beta/delta chains, conserved site;IPR010987~Glutathione S-transferase, C-terminal-like;IPR014038~Translation elongation factor EF1B, beta/delta subunit, guanine nucleotide exchange;IPR014717~Translation elongation factor EF1B/ribosomal protein S6;
W5E9W6;W5DVC9	W5E9W6	Uncharacterized protein	1	86.772	0.00092887	149	_LQSEGK(su)LAPGVPR_	2	726.396	4464700	1.5296	LVKVRLQSEGKLAPGVPRRYT	..........K......R...	cytosol	GO:0006810~transport;GO:0006839~mitochondrial transport;GO:0008150~biological_process;GO:0044699~single-organism process;GO:0044765~single-organism transport;GO:0046907~intracellular transport;GO:0051179~localization;GO:0051234~establishment of localization;GO:0051641~cellular localization;GO:0051649~establishment of localization in cell;GO:1902578~single-organism localization;GO:1902582~single-o…		GO:0005575~cellular_component;GO:0005622~intracellular;GO:0005623~cell;GO:0005737~cytoplasm;GO:0005739~mitochondrion;GO:0005740~mitochondrial envelope;GO:0016020~membrane;GO:0016021~integral component of membrane;GO:0031090~organelle membrane;GO:0031224~intrinsic component of membrane;GO:0031966~mitochondrial membrane;GO:0043226~organelle;GO:0043229~intracellular organelle;GO:0044422~organelle pa…	K15103	UCP2_3, SLC25A8_9; solute carrier family 25 (mitochondrial uncoupling protein), member 8/9		IPR002030~Mitochondrial brown fat uncoupling protein;IPR018108~Mitochondrial substrate/solute carrier;IPR023395~Mitochondrial carrier domain;
W5FWH2;W5FCN1;W5EUG6	W5FWH2	Uncharacterized protein	1	43.592	0.0538564	459	_LAGNK(su)VVATCGGESK_	2	795.893	1131700	-0.0063444	AVQLAKLAGNKVVATCGGESK	..........K.......E..	peroxisome		GO:0003824~catalytic activity;GO:0005488~binding;GO:0008270~zinc ion binding;GO:0016491~oxidoreductase activity;GO:0043167~ion binding;GO:0043169~cation binding;GO:0046872~metal ion binding;GO:0046914~transition metal ion binding;		K07119	K07119; uncharacterized protein		IPR002085~Alcohol dehydrogenase superfamily, zinc-type;IPR002198~Short-chain dehydrogenase/reductase SDR;IPR002347~Glucose/ribitol dehydrogenase;IPR002364~Quinone oxidoreductase/zeta-crystallin, conserved site;IPR011032~GroES-like;IPR013149~Alcohol dehydrogenase, C-terminal;IPR013154~Alcohol dehydrogenase, N-terminal;IPR016040~NAD(P)-binding domain;IPR020904~Short-chain dehydrogenase/reductase, c…
W5FTW3;W5FHS1;W5F292	W5FTW3	Uncharacterized protein	1	71.614	0.00776862	148	_YVK(su)VAYHGFR_	2	670.343	1827000	0.87369	ILKMDRHKYVKVAYHGFREMS	..........K......R...	chloroplast							IPR008380~HAD-superfamily hydrolase, subfamily IG, 5'-nucleotidase;IPR023214~HAD-like domain;
W5EZW1;W5EJ64;W5E697	W5EZW1	Uncharacterized protein	1	48.899	0.0118877	110	_HEIPYHYLPTTSGNK(su)R_	3	671.666	3461100	-0.45806	YHYLPTTSGNKREQEILELIE	.......S..K..........	cytosol	GO:0006188~IMP biosynthetic process;GO:0006189~'de novo' IMP biosynthetic process;	GO:0003824~catalytic activity;GO:0008864~formyltetrahydrofolate deformylase activity;GO:0016741~transferase activity, transferring one-carbon groups;GO:0016742~hydroxymethyl-, formyl- and related transferase activity;GO:0016787~hydrolase activity;GO:0016810~hydrolase activity, acting on carbon-nitrogen (but not peptide) bonds;GO:0016811~hydrolase activity, acting on carbon-nitrogen (but not pepti…					IPR002376~Formyl transferase, N-terminal;IPR004810~Formyltetrahydrofolate deformylase;
W5EZW1;W5EJ64;W5E697	W5EZW1	Uncharacterized protein	1	79.837	2.47719e-05	53	_IAVLASK(su)QDHCLFDLLHR_	4	559.794	9184000	0.91657	PKYKIAVLASKQDHCLFDLLH	...K......K..........	cytosol	GO:0006188~IMP biosynthetic process;GO:0006189~'de novo' IMP biosynthetic process;	GO:0003824~catalytic activity;GO:0008864~formyltetrahydrofolate deformylase activity;GO:0016741~transferase activity, transferring one-carbon groups;GO:0016742~hydroxymethyl-, formyl- and related transferase activity;GO:0016787~hydrolase activity;GO:0016810~hydrolase activity, acting on carbon-nitrogen (but not peptide) bonds;GO:0016811~hydrolase activity, acting on carbon-nitrogen (but not pepti…					IPR002376~Formyl transferase, N-terminal;IPR004810~Formyltetrahydrofolate deformylase;
W5EKN9;W5DRU1;W5I3J1;W5AUU5;W5ES75;W5BXB1;W5I8C3;A0A080YTW0;W5IB57;W5DU50;W5G8Q7;W5GCP8;W5H567;W5H339;A0A096UV91;W5FDA3;W5I949;W5AI24;A0A096UJW0;W5HWM2;W5A129;W5I8D2;P68428;D8L9K7;W5GCF2;A0A096UMF6;W5GCA5;W5DZM6;W5H2H1;W5DWS1;W5A3T1;W4ZSC0;A0A096UTY2;A0A096UK05;A0A096UJV8;W5EEW9;A0A096UKA9;W5A0K9;W5A7J0;W5HJ55;W5FFY4;W5IBZ0;W5I6F6;W5IBK5;A0A096UV99;W5EWY2;W5GF78;W5CNJ7;W5HWE9;W5HWG2;W5ADK6	A0A096UV91	Uncharacterized protein	1	119.27	7.52851e-06	39	_EIAQDFK(su)TDLR_	2	718.357	9321300	-1.6707			nuclear		GO:0003676~nucleic acid binding;GO:0003677~DNA binding;	GO:0000785~chromatin;GO:0000786~nucleosome;GO:0005575~cellular_component;GO:0005622~intracellular;GO:0005623~cell;GO:0005634~nucleus;GO:0005694~chromosome;GO:0032991~macromolecular complex;GO:0032993~protein-DNA complex;GO:0043226~organelle;GO:0043227~membrane-bounded organelle;GO:0043228~non-membrane-bounded organelle;GO:0043229~intracellular organelle;GO:0043231~intracellular membrane-bounded o…				IPR000164~Histone H3/CENP-A;IPR007125~Histone H2A/H2B/H3;IPR009072~Histone-fold;
W5EKN9;W5DRU1;W5I3J1;W5AUU5;W5ES75;W5BXB1;W5I8C3;A0A080YTW0;W5IB57;W5DU50;W4ZPL2;A0A096UV91;W5FDA3;W5I949;W5AI24;A0A096UJW0;W5HWM2;W5A129;W5I8D2;P68428;D8L9K7;W5GCF2;A0A096UMF6;W5GCA5;W5DZM6;W5H2H1;W5DWS1;W5A3T1;W4ZSC0;A0A096UTY2;A0A096UK05;A0A096UJV8;W5EEW9;A0A096UKA9;W5A0K9;W5A7J0;W5HJ55;W5FFY4;W5IBZ0;W5I6F6;A0A096UJW1;W5IBK5;W5E5A9;A0A096UV99;W5EWY2;W5BNG6;W5A742	A0A096UV91	Uncharacterized protein	1	64.82	0.016043	16	_YQK(su)STELLIR_	2	675.867	2652600	-2.5943	VALREIRKYQKSTELLIRKLP	..........K......R...	nuclear		GO:0003676~nucleic acid binding;GO:0003677~DNA binding;	GO:0000785~chromatin;GO:0000786~nucleosome;GO:0005575~cellular_component;GO:0005622~intracellular;GO:0005623~cell;GO:0005634~nucleus;GO:0005694~chromosome;GO:0032991~macromolecular complex;GO:0032993~protein-DNA complex;GO:0043226~organelle;GO:0043227~membrane-bounded organelle;GO:0043228~non-membrane-bounded organelle;GO:0043229~intracellular organelle;GO:0043231~intracellular membrane-bounded o…				IPR000164~Histone H3/CENP-A;IPR007125~Histone H2A/H2B/H3;IPR009072~Histone-fold;
A0A096ULI5;W5BHL4;W5BAW0;W5AQB2;W5G0E8;W5FIQ5;W5F2F3	W5G0E8	Uncharacterized protein	1	66.059	0.0107807	131	_AGFK(su)AIALTVDTPR_	2	780.425	5920300	-1.0883			cytosol		GO:0000166~nucleotide binding;GO:0003824~catalytic activity;GO:0005488~binding;GO:0010181~FMN binding;GO:0016491~oxidoreductase activity;GO:0032553~ribonucleotide binding;GO:0043167~ion binding;GO:0043168~anion binding;GO:0048037~cofactor binding;GO:0050662~coenzyme binding;GO:0097367~carbohydrate derivative binding;		K11517	HAO; (S)-2-hydroxy-acid oxidase [EC:1.1.3.15]	ko00630~Glyoxylate and dicarboxylate metabolism;ko04146~Peroxisome;	IPR000262~FMN-dependent dehydrogenase;IPR008259~FMN-dependent alpha-hydroxy acid dehydrogenase, active site;IPR012133~Alpha-hydroxy acid dehydrogenase, FMN-dependent;IPR013785~Aldolase-type TIM barrel;
W5E9G6;P11383;W5HGR2;W5ASH7;W5AQS4;W5FYU3;W5GC49;W5DW81;W5H865;W4ZRF0;A0A096URD6;W5BUU0;A0A0C4BGH9	W5E9G6	Uncharacterized protein	1	98.572	2.20559e-07	450	_AACK(su)WSPELAAACEVWK_	3	692.989	117410000	3.5318			cytosol	GO:0008150~biological_process;GO:0008152~metabolic process;GO:0015977~carbon fixation;GO:0044699~single-organism process;GO:0044710~single-organism metabolic process;GO:0071704~organic substance metabolic process;	GO:0000287~magnesium ion binding;GO:0003674~molecular_function;GO:0005488~binding;GO:0016831~carboxy-lyase activity;GO:0016984~ribulose-bisphosphate carboxylase activity;GO:0043167~ion binding;GO:0043169~cation binding;GO:0046872~metal ion binding;		K01601	rbcL; ribulose-bisphosphate carboxylase large chain [EC:4.1.1.39]	ko00630~Glyoxylate and dicarboxylate metabolism;ko00710~Carbon fixation in photosynthetic organisms;	IPR000685~Ribulose bisphosphate carboxylase, large subunit, C-terminal;IPR017443~Ribulose bisphosphate carboxylase, large subunit, ferrodoxin-like N-terminal;IPR020878~Ribulose bisphosphate carboxylase, large chain, active site;IPR020888~Ribulose bisphosphate carboxylase, large subunit;
W5E9G6;P11383;W5HGR2;W5ASH7;W5AQS4;W5FYU3;W5GC49;W5DW81;W5H865;W4ZRF0;A0A096URD6;W5BUU0;A0A0C4BGH9	W5E9G6	Uncharacterized protein	1	71.98	0.000617359	463	_WSPELAAACEVWK(su)AIK_	2	979.988	447609984	0.070007	PELAAACEVWKAIKFEFEPVD	..L.......K..........	cytosol	GO:0008150~biological_process;GO:0008152~metabolic process;GO:0015977~carbon fixation;GO:0044699~single-organism process;GO:0044710~single-organism metabolic process;GO:0071704~organic substance metabolic process;	GO:0000287~magnesium ion binding;GO:0003674~molecular_function;GO:0005488~binding;GO:0016831~carboxy-lyase activity;GO:0016984~ribulose-bisphosphate carboxylase activity;GO:0043167~ion binding;GO:0043169~cation binding;GO:0046872~metal ion binding;		K01601	rbcL; ribulose-bisphosphate carboxylase large chain [EC:4.1.1.39]	ko00630~Glyoxylate and dicarboxylate metabolism;ko00710~Carbon fixation in photosynthetic organisms;	IPR000685~Ribulose bisphosphate carboxylase, large subunit, C-terminal;IPR017443~Ribulose bisphosphate carboxylase, large subunit, ferrodoxin-like N-terminal;IPR020878~Ribulose bisphosphate carboxylase, large chain, active site;IPR020888~Ribulose bisphosphate carboxylase, large subunit;
W5E9G6;P11383;W5HGR2;W5ASH7;W5CNM7;W5A013;W4ZX29;W5CH16;W5GU08;W5GKF8;W5DVZ5;W5GGX4;W5DG01;W5AFF4;W5DKD9;W5EJ11;W5FUC9;W5C1C8;W5DFT5	W5E9G6	Uncharacterized protein	1	136.6	4.00644e-12	21	_DYK(su)LTYYTPEYETK_	2	957.438	212200000	-0.68311	VGFKAGVKDYKLTYYTPEYET	...K......K..........	cytosol	GO:0008150~biological_process;GO:0008152~metabolic process;GO:0015977~carbon fixation;GO:0044699~single-organism process;GO:0044710~single-organism metabolic process;GO:0071704~organic substance metabolic process;	GO:0000287~magnesium ion binding;GO:0003674~molecular_function;GO:0005488~binding;GO:0016831~carboxy-lyase activity;GO:0016984~ribulose-bisphosphate carboxylase activity;GO:0043167~ion binding;GO:0043169~cation binding;GO:0046872~metal ion binding;		K01601	rbcL; ribulose-bisphosphate carboxylase large chain [EC:4.1.1.39]	ko00630~Glyoxylate and dicarboxylate metabolism;ko00710~Carbon fixation in photosynthetic organisms;	IPR000685~Ribulose bisphosphate carboxylase, large subunit, C-terminal;IPR017443~Ribulose bisphosphate carboxylase, large subunit, ferrodoxin-like N-terminal;IPR020878~Ribulose bisphosphate carboxylase, large chain, active site;IPR020888~Ribulose bisphosphate carboxylase, large subunit;
W5E9G6;P11383;W5HGR2;W5ASH7;W5CNM7;W5A013;W4ZX29;W5CH16;W5GU08;W5GKF8;W5DVZ5;W5GGX4;W5DG01;W5AFF4;W5DKD9;W5EJ11;W5FUC9;W5C1C8;W5DFT5	W5E9G6	Uncharacterized protein	1	97.083	2.33522e-08	32	_LTYYTPEYETK(su)DTDILAAFR_	2	1255.6	76259000	2.5846			cytosol	GO:0008150~biological_process;GO:0008152~metabolic process;GO:0015977~carbon fixation;GO:0044699~single-organism process;GO:0044710~single-organism metabolic process;GO:0071704~organic substance metabolic process;	GO:0000287~magnesium ion binding;GO:0003674~molecular_function;GO:0005488~binding;GO:0016831~carboxy-lyase activity;GO:0016984~ribulose-bisphosphate carboxylase activity;GO:0043167~ion binding;GO:0043169~cation binding;GO:0046872~metal ion binding;		K01601	rbcL; ribulose-bisphosphate carboxylase large chain [EC:4.1.1.39]	ko00630~Glyoxylate and dicarboxylate metabolism;ko00710~Carbon fixation in photosynthetic organisms;	IPR000685~Ribulose bisphosphate carboxylase, large subunit, C-terminal;IPR017443~Ribulose bisphosphate carboxylase, large subunit, ferrodoxin-like N-terminal;IPR020878~Ribulose bisphosphate carboxylase, large chain, active site;IPR020888~Ribulose bisphosphate carboxylase, large subunit;
W5E9G6;P11383;W5HGR2;W5ASH7;W5AQS4;W5FYU3;W5GC49;W5DW81;W5H865;W4ZRF0;A0A096URD6;W5BUU0;A0A0C4BGH9;W5FQL1	W5E9G6	Uncharacterized protein	1	118.51	4.506e-07	466	_AIK(su)FEFEPVDTIDK_	3	584.629	765440000	0.23756			cytosol	GO:0008150~biological_process;GO:0008152~metabolic process;GO:0015977~carbon fixation;GO:0044699~single-organism process;GO:0044710~single-organism metabolic process;GO:0071704~organic substance metabolic process;	GO:0000287~magnesium ion binding;GO:0003674~molecular_function;GO:0005488~binding;GO:0016831~carboxy-lyase activity;GO:0016984~ribulose-bisphosphate carboxylase activity;GO:0043167~ion binding;GO:0043169~cation binding;GO:0046872~metal ion binding;		K01601	rbcL; ribulose-bisphosphate carboxylase large chain [EC:4.1.1.39]	ko00630~Glyoxylate and dicarboxylate metabolism;ko00710~Carbon fixation in photosynthetic organisms;	IPR000685~Ribulose bisphosphate carboxylase, large subunit, C-terminal;IPR017443~Ribulose bisphosphate carboxylase, large subunit, ferrodoxin-like N-terminal;IPR020878~Ribulose bisphosphate carboxylase, large chain, active site;IPR020888~Ribulose bisphosphate carboxylase, large subunit;
W5E9G6;P11383;W5HGR2;W5ASH7;W5CNM7;W5A013;W4ZX29;W5CH16;W5GU08;W5GC49;W5DW81;W5FLT1;W5GAC5;W5DFQ5;W5EF69;W5C6N8;W5HTV1;W5HK76;W5I5M7	W5E9G6	Uncharacterized protein	0.999994	108.7	0.0033221	164	_DKLNK(su)YGR_	2	547.285	166430000	0.22958			cytosol	GO:0008150~biological_process;GO:0008152~metabolic process;GO:0015977~carbon fixation;GO:0044699~single-organism process;GO:0044710~single-organism metabolic process;GO:0071704~organic substance metabolic process;	GO:0000287~magnesium ion binding;GO:0003674~molecular_function;GO:0005488~binding;GO:0016831~carboxy-lyase activity;GO:0016984~ribulose-bisphosphate carboxylase activity;GO:0043167~ion binding;GO:0043169~cation binding;GO:0046872~metal ion binding;		K01601	rbcL; ribulose-bisphosphate carboxylase large chain [EC:4.1.1.39]	ko00630~Glyoxylate and dicarboxylate metabolism;ko00710~Carbon fixation in photosynthetic organisms;	IPR000685~Ribulose bisphosphate carboxylase, large subunit, C-terminal;IPR017443~Ribulose bisphosphate carboxylase, large subunit, ferrodoxin-like N-terminal;IPR020878~Ribulose bisphosphate carboxylase, large chain, active site;IPR020888~Ribulose bisphosphate carboxylase, large subunit;
W5E9G6;P11383;W5HGR2;W5ASH7;W5CNM7;W5A013;W4ZX29;W5I3T9;W5AQS4;W5FYU3;W5GC49;W5DW81;W5FLT1;W5GAC5;W5DFQ5;W5H865;W4ZRF0;W5GR15;A0A096URD6;A0A0C4B1A5;W5I5M7	W5E9G6	Uncharacterized protein	1	101.92	4.54966e-06	356	_EMTLGFVDLLRDDFIEK(su)DR_	3	804.73	551769980	-0.49497	VDLLRDDFIEKDRARGIFFTQ	..L.......K..........	cytosol	GO:0008150~biological_process;GO:0008152~metabolic process;GO:0015977~carbon fixation;GO:0044699~single-organism process;GO:0044710~single-organism metabolic process;GO:0071704~organic substance metabolic process;	GO:0000287~magnesium ion binding;GO:0003674~molecular_function;GO:0005488~binding;GO:0016831~carboxy-lyase activity;GO:0016984~ribulose-bisphosphate carboxylase activity;GO:0043167~ion binding;GO:0043169~cation binding;GO:0046872~metal ion binding;		K01601	rbcL; ribulose-bisphosphate carboxylase large chain [EC:4.1.1.39]	ko00630~Glyoxylate and dicarboxylate metabolism;ko00710~Carbon fixation in photosynthetic organisms;	IPR000685~Ribulose bisphosphate carboxylase, large subunit, C-terminal;IPR017443~Ribulose bisphosphate carboxylase, large subunit, ferrodoxin-like N-terminal;IPR020878~Ribulose bisphosphate carboxylase, large chain, active site;IPR020888~Ribulose bisphosphate carboxylase, large subunit;
W5E9G6;P11383;W5HGR2;W5ASH7;W5CNM7;W5A013;W4ZX29;W5CH16;W5I3T9;W5GC49;W5DW81;W5FLT1;W5GAC5;W5DFQ5;W5H865;W5EF69;W5GR15;W5BUU0;W5B3Z6;W5FQR6;W5I5M7	W5E9G6	Uncharacterized protein	1	133.23	3.39111e-16	252	_GHYLNATAGTCEEMIK(su)R_	3	684.316	142460000	0.083371			cytosol	GO:0008150~biological_process;GO:0008152~metabolic process;GO:0015977~carbon fixation;GO:0044699~single-organism process;GO:0044710~single-organism metabolic process;GO:0071704~organic substance metabolic process;	GO:0000287~magnesium ion binding;GO:0003674~molecular_function;GO:0005488~binding;GO:0016831~carboxy-lyase activity;GO:0016984~ribulose-bisphosphate carboxylase activity;GO:0043167~ion binding;GO:0043169~cation binding;GO:0046872~metal ion binding;		K01601	rbcL; ribulose-bisphosphate carboxylase large chain [EC:4.1.1.39]	ko00630~Glyoxylate and dicarboxylate metabolism;ko00710~Carbon fixation in photosynthetic organisms;	IPR000685~Ribulose bisphosphate carboxylase, large subunit, C-terminal;IPR017443~Ribulose bisphosphate carboxylase, large subunit, ferrodoxin-like N-terminal;IPR020878~Ribulose bisphosphate carboxylase, large chain, active site;IPR020888~Ribulose bisphosphate carboxylase, large subunit;
W5E9G6;P11383;W5HGR2;W5ASH7;W5CNM7;W5A013;W4ZX29;W5CH16;W5GU08;W5GC49;W5FLT1;W5GAC5;W5DFQ5;W5EF69;W5C6N8;A0A077RUP1;W5HNC0	W5E9G6	Uncharacterized protein	1	128.38	1.15039e-16	146	_IPPTYSK(su)TFQGPPHGIQVER_	4	588.805	66234000	1.7794	EDLRIPPTYSKTFQGPPHGIQ	..L.......K..........	cytosol	GO:0008150~biological_process;GO:0008152~metabolic process;GO:0015977~carbon fixation;GO:0044699~single-organism process;GO:0044710~single-organism metabolic process;GO:0071704~organic substance metabolic process;	GO:0000287~magnesium ion binding;GO:0003674~molecular_function;GO:0005488~binding;GO:0016831~carboxy-lyase activity;GO:0016984~ribulose-bisphosphate carboxylase activity;GO:0043167~ion binding;GO:0043169~cation binding;GO:0046872~metal ion binding;		K01601	rbcL; ribulose-bisphosphate carboxylase large chain [EC:4.1.1.39]	ko00630~Glyoxylate and dicarboxylate metabolism;ko00710~Carbon fixation in photosynthetic organisms;	IPR000685~Ribulose bisphosphate carboxylase, large subunit, C-terminal;IPR017443~Ribulose bisphosphate carboxylase, large subunit, ferrodoxin-like N-terminal;IPR020878~Ribulose bisphosphate carboxylase, large chain, active site;IPR020888~Ribulose bisphosphate carboxylase, large subunit;
W5E9G6;P11383;W5HGR2;W5ASH7;W5CNM7;W5A013;W4ZX29;W5CH16;W5GU08;W5GC49;W5DW81;W5FLT1;W5GAC5;W5EF69;W5C6N8;W5HTV1;A0A077RUP1;W5B3Z6;W5HK76;W5I5M7	W5E9G6	Uncharacterized protein	1	191.1	2.28493e-14	183	_LGLSAK(su)NYGR_	2	589.812	115400000	-1.3085	TIKPKLGLSAKNYGRACYECL	..........K.......E..	cytosol	GO:0008150~biological_process;GO:0008152~metabolic process;GO:0015977~carbon fixation;GO:0044699~single-organism process;GO:0044710~single-organism metabolic process;GO:0071704~organic substance metabolic process;	GO:0000287~magnesium ion binding;GO:0003674~molecular_function;GO:0005488~binding;GO:0016831~carboxy-lyase activity;GO:0016984~ribulose-bisphosphate carboxylase activity;GO:0043167~ion binding;GO:0043169~cation binding;GO:0046872~metal ion binding;		K01601	rbcL; ribulose-bisphosphate carboxylase large chain [EC:4.1.1.39]	ko00630~Glyoxylate and dicarboxylate metabolism;ko00710~Carbon fixation in photosynthetic organisms;	IPR000685~Ribulose bisphosphate carboxylase, large subunit, C-terminal;IPR017443~Ribulose bisphosphate carboxylase, large subunit, ferrodoxin-like N-terminal;IPR020878~Ribulose bisphosphate carboxylase, large chain, active site;IPR020888~Ribulose bisphosphate carboxylase, large subunit;
W5E9G6;P11383;W5HGR2;W5ASH7;W5CNM7;W5A013;W4ZX29;W5I3T9;W5AQS4;W5FYU3;W5GC49;W5DW81;W5FLT1;W5GAC5;W5DFQ5;W5H865;W4ZRF0;W5GR15;A0A096URD6;A0A0C4B1A5	W5E9G6	Uncharacterized protein	1	98.062	2.29138e-05	334	_MSGGDHIHSGTVVGK(su)LEGER_	4	542.262	449620000	-0.37881			cytosol	GO:0008150~biological_process;GO:0008152~metabolic process;GO:0015977~carbon fixation;GO:0044699~single-organism process;GO:0044710~single-organism metabolic process;GO:0071704~organic substance metabolic process;	GO:0000287~magnesium ion binding;GO:0003674~molecular_function;GO:0005488~binding;GO:0016831~carboxy-lyase activity;GO:0016984~ribulose-bisphosphate carboxylase activity;GO:0043167~ion binding;GO:0043169~cation binding;GO:0046872~metal ion binding;		K01601	rbcL; ribulose-bisphosphate carboxylase large chain [EC:4.1.1.39]	ko00630~Glyoxylate and dicarboxylate metabolism;ko00710~Carbon fixation in photosynthetic organisms;	IPR000685~Ribulose bisphosphate carboxylase, large subunit, C-terminal;IPR017443~Ribulose bisphosphate carboxylase, large subunit, ferrodoxin-like N-terminal;IPR020878~Ribulose bisphosphate carboxylase, large chain, active site;IPR020888~Ribulose bisphosphate carboxylase, large subunit;
W5E9G6;P11383;W5HGR2;W5ASH7;W5CNM7;W5A013;W4ZX29;W5CH16;W5GU08;W5GC49;W5DW81;W5FLT1;W5GAC5;W5DFQ5;W5EF69;W5C6N8;W5HTV1;A0A077RUP1;W5HK76;W5I5M7	W5E9G6	Uncharacterized protein	1	96.059	0.00091843	175	_YGRPLLGCTIK(su)PK_	2	801.937	90405000	-0.37124			cytosol	GO:0008150~biological_process;GO:0008152~metabolic process;GO:0015977~carbon fixation;GO:0044699~single-organism process;GO:0044710~single-organism metabolic process;GO:0071704~organic substance metabolic process;	GO:0000287~magnesium ion binding;GO:0003674~molecular_function;GO:0005488~binding;GO:0016831~carboxy-lyase activity;GO:0016984~ribulose-bisphosphate carboxylase activity;GO:0043167~ion binding;GO:0043169~cation binding;GO:0046872~metal ion binding;		K01601	rbcL; ribulose-bisphosphate carboxylase large chain [EC:4.1.1.39]	ko00630~Glyoxylate and dicarboxylate metabolism;ko00710~Carbon fixation in photosynthetic organisms;	IPR000685~Ribulose bisphosphate carboxylase, large subunit, C-terminal;IPR017443~Ribulose bisphosphate carboxylase, large subunit, ferrodoxin-like N-terminal;IPR020878~Ribulose bisphosphate carboxylase, large chain, active site;IPR020888~Ribulose bisphosphate carboxylase, large subunit;
W5E9G6;P11383;W5HGR2;W5ASH7;W5CNM7;W5A013;W4ZX29;W5I3T9;W5GC49;W5DW81;W5FLT1;W5GAC5;W5DFQ5;W5H865;W4ZRF0;W5GR15;A0A096URD6;W5BUU0;A0A0C4B1A5;W5I5M7	W5E9G6	Uncharacterized protein	1	58.596	0.0240401	305	_QK(su)NHGMHFR_	3	418.865	5761200	0.50303	RAMHAVIDRQKNHGMHFRVLA	..........K......R...	cytosol	GO:0008150~biological_process;GO:0008152~metabolic process;GO:0015977~carbon fixation;GO:0044699~single-organism process;GO:0044710~single-organism metabolic process;GO:0071704~organic substance metabolic process;	GO:0000287~magnesium ion binding;GO:0003674~molecular_function;GO:0005488~binding;GO:0016831~carboxy-lyase activity;GO:0016984~ribulose-bisphosphate carboxylase activity;GO:0043167~ion binding;GO:0043169~cation binding;GO:0046872~metal ion binding;		K01601	rbcL; ribulose-bisphosphate carboxylase large chain [EC:4.1.1.39]	ko00630~Glyoxylate and dicarboxylate metabolism;ko00710~Carbon fixation in photosynthetic organisms;	IPR000685~Ribulose bisphosphate carboxylase, large subunit, C-terminal;IPR017443~Ribulose bisphosphate carboxylase, large subunit, ferrodoxin-like N-terminal;IPR020878~Ribulose bisphosphate carboxylase, large chain, active site;IPR020888~Ribulose bisphosphate carboxylase, large subunit;
W5E9G6;P11383;W5HGR2;W5ASH7;W5CNM7;W5A013;W4ZX29;W5CH16;W5I3T9;W5GC49;W5DW81;W5FLT1;W5GAC5;W5DFQ5;W5H865;W5EF69;W5GR15;W5BUU0;W5B3Z6;W5FQR6;W5I5M7	W5E9G6	Uncharacterized protein	1	76.799	0.000172845	236	_SQAETGEIK(su)GHYLNATAGTCEEM(ox)IK_	3	952.101	16847000	0.8929			cytosol	GO:0008150~biological_process;GO:0008152~metabolic process;GO:0015977~carbon fixation;GO:0044699~single-organism process;GO:0044710~single-organism metabolic process;GO:0071704~organic substance metabolic process;	GO:0000287~magnesium ion binding;GO:0003674~molecular_function;GO:0005488~binding;GO:0016831~carboxy-lyase activity;GO:0016984~ribulose-bisphosphate carboxylase activity;GO:0043167~ion binding;GO:0043169~cation binding;GO:0046872~metal ion binding;		K01601	rbcL; ribulose-bisphosphate carboxylase large chain [EC:4.1.1.39]	ko00630~Glyoxylate and dicarboxylate metabolism;ko00710~Carbon fixation in photosynthetic organisms;	IPR000685~Ribulose bisphosphate carboxylase, large subunit, C-terminal;IPR017443~Ribulose bisphosphate carboxylase, large subunit, ferrodoxin-like N-terminal;IPR020878~Ribulose bisphosphate carboxylase, large chain, active site;IPR020888~Ribulose bisphosphate carboxylase, large subunit;
W5G513;W5GZE3	W5G513	Uncharacterized protein	1	119.03	8.48066e-06	63	_EVLK(su)NVFPSEK_	2	695.367	11237000	0.66139	GSVQEVKEVLKNVFPSEKEIV	..........K.......E..	mitochondria		GO:0000166~nucleotide binding;GO:0001882~nucleoside binding;GO:0001883~purine nucleoside binding;GO:0003674~molecular_function;GO:0003824~catalytic activity;GO:0005488~binding;GO:0005524~ATP binding;GO:0017076~purine nucleotide binding;GO:0030554~adenyl nucleotide binding;GO:0032549~ribonucleoside binding;GO:0032550~purine ribonucleoside binding;GO:0032553~ribonucleotide binding;GO:0032555~purine…					IPR005809~Succinyl-CoA synthetase, beta subunit;IPR013650~ATP-grasp fold, succinyl-CoA synthetase-type;IPR013815~ATP-grasp fold, subdomain 1;IPR013816~ATP-grasp fold, subdomain 2;
W5G513;W5GZE3	W5G513	Uncharacterized protein	1	76.326	0.00420943	70	_NVFPSEK(su)EIVVK_	2	744.901	14292000	2.0751	EVLKNVFPSEKEIVVKSQILA	...K......K..........	mitochondria		GO:0000166~nucleotide binding;GO:0001882~nucleoside binding;GO:0001883~purine nucleoside binding;GO:0003674~molecular_function;GO:0003824~catalytic activity;GO:0005488~binding;GO:0005524~ATP binding;GO:0017076~purine nucleotide binding;GO:0030554~adenyl nucleotide binding;GO:0032549~ribonucleoside binding;GO:0032550~purine ribonucleoside binding;GO:0032553~ribonucleotide binding;GO:0032555~purine…					IPR005809~Succinyl-CoA synthetase, beta subunit;IPR013650~ATP-grasp fold, succinyl-CoA synthetase-type;IPR013815~ATP-grasp fold, subdomain 1;IPR013816~ATP-grasp fold, subdomain 2;
W5G513;W5GZE3	W5G513	Uncharacterized protein	1	70.47	0.00855147	59	_GAVVGSVQEVK(su)EVLK_	2	821.457	19397000	1.4427			mitochondria		GO:0000166~nucleotide binding;GO:0001882~nucleoside binding;GO:0001883~purine nucleoside binding;GO:0003674~molecular_function;GO:0003824~catalytic activity;GO:0005488~binding;GO:0005524~ATP binding;GO:0017076~purine nucleotide binding;GO:0030554~adenyl nucleotide binding;GO:0032549~ribonucleoside binding;GO:0032550~purine ribonucleoside binding;GO:0032553~ribonucleotide binding;GO:0032555~purine…					IPR005809~Succinyl-CoA synthetase, beta subunit;IPR013650~ATP-grasp fold, succinyl-CoA synthetase-type;IPR013815~ATP-grasp fold, subdomain 1;IPR013816~ATP-grasp fold, subdomain 2;
W5G513;W5GZE3	W5G513	Uncharacterized protein	1	87.647	0.000120697	100	_GGVHIVK(su)AEEAESLAAK_	3	603.651	19751000	0.25393	SGLKGGVHIVKAEEAESLAAK	...K......K..........	mitochondria		GO:0000166~nucleotide binding;GO:0001882~nucleoside binding;GO:0001883~purine nucleoside binding;GO:0003674~molecular_function;GO:0003824~catalytic activity;GO:0005488~binding;GO:0005524~ATP binding;GO:0017076~purine nucleotide binding;GO:0030554~adenyl nucleotide binding;GO:0032549~ribonucleoside binding;GO:0032550~purine ribonucleoside binding;GO:0032553~ribonucleotide binding;GO:0032555~purine…					IPR005809~Succinyl-CoA synthetase, beta subunit;IPR013650~ATP-grasp fold, succinyl-CoA synthetase-type;IPR013815~ATP-grasp fold, subdomain 1;IPR013816~ATP-grasp fold, subdomain 2;
W5G513;W5GZE3	W5G513	Uncharacterized protein	1	145.43	4.40897e-15	119	_MLNQVLVTK(su)QTGPQGK_	3	614.664	41502000	-0.099568			mitochondria		GO:0000166~nucleotide binding;GO:0001882~nucleoside binding;GO:0001883~purine nucleoside binding;GO:0003674~molecular_function;GO:0003824~catalytic activity;GO:0005488~binding;GO:0005524~ATP binding;GO:0017076~purine nucleotide binding;GO:0030554~adenyl nucleotide binding;GO:0032549~ribonucleoside binding;GO:0032550~purine ribonucleoside binding;GO:0032553~ribonucleotide binding;GO:0032555~purine…					IPR005809~Succinyl-CoA synthetase, beta subunit;IPR013650~ATP-grasp fold, succinyl-CoA synthetase-type;IPR013815~ATP-grasp fold, subdomain 1;IPR013816~ATP-grasp fold, subdomain 2;
W5G513;W5GZE3	W5G513	Uncharacterized protein	1	45.653	0.0529392	126	_QTGPQGK(su)VVGK_	2	599.825	2869100	1.0955	LVTKQTGPQGKVVGKVYLCEK	...K......K..........	mitochondria		GO:0000166~nucleotide binding;GO:0001882~nucleoside binding;GO:0001883~purine nucleoside binding;GO:0003674~molecular_function;GO:0003824~catalytic activity;GO:0005488~binding;GO:0005524~ATP binding;GO:0017076~purine nucleotide binding;GO:0030554~adenyl nucleotide binding;GO:0032549~ribonucleoside binding;GO:0032550~purine ribonucleoside binding;GO:0032553~ribonucleotide binding;GO:0032555~purine…					IPR005809~Succinyl-CoA synthetase, beta subunit;IPR013650~ATP-grasp fold, succinyl-CoA synthetase-type;IPR013815~ATP-grasp fold, subdomain 1;IPR013816~ATP-grasp fold, subdomain 2;
W5G513;W5GZE3	W5G513	Uncharacterized protein	1	62.705	0.0315598	93	_SGLK(su)GGVHIVK_	2	597.846	4468000	0.4542	RGLGTFKSGLKGGVHIVKAEE	.......S..K..........	mitochondria		GO:0000166~nucleotide binding;GO:0001882~nucleoside binding;GO:0001883~purine nucleoside binding;GO:0003674~molecular_function;GO:0003824~catalytic activity;GO:0005488~binding;GO:0005524~ATP binding;GO:0017076~purine nucleotide binding;GO:0030554~adenyl nucleotide binding;GO:0032549~ribonucleoside binding;GO:0032550~purine ribonucleoside binding;GO:0032553~ribonucleotide binding;GO:0032555~purine…					IPR005809~Succinyl-CoA synthetase, beta subunit;IPR013650~ATP-grasp fold, succinyl-CoA synthetase-type;IPR013815~ATP-grasp fold, subdomain 1;IPR013816~ATP-grasp fold, subdomain 2;
W5ESL5	W5ESL5	Uncharacterized protein	1	79.782	0.0016858	201	_M(ox)DEWGVDVALTGSQK(su)ALSLPTGLGIVCASPK_	3	1106.22	60443000	-0.27838			cytosol	GO:0006810~transport;GO:0006812~cation transport;GO:0006833~water transport;GO:0006873~cellular ion homeostasis;GO:0006970~response to osmotic stress;GO:0008150~biological_process;GO:0009651~response to salt stress;GO:0009746~response to hexose;GO:0009750~response to fructose;GO:0030001~metal ion transport;GO:0030003~cellular cation homeostasis;GO:0042044~fluid transport;GO:0042592~homeostatic pr…	GO:0003674~molecular_function;GO:0003824~catalytic activity;GO:0005488~binding;GO:0030170~pyridoxal phosphate binding;GO:0043167~ion binding;GO:0043168~anion binding;GO:0048037~cofactor binding;GO:0097159~organic cyclic compound binding;GO:1901363~heterocyclic compound binding;	GO:0005575~cellular_component;GO:0005576~extracellular region;GO:0005622~intracellular;GO:0005623~cell;GO:0005737~cytoplasm;GO:0005886~plasma membrane;GO:0009507~chloroplast;GO:0009532~plastid stroma;GO:0009536~plastid;GO:0009570~chloroplast stroma;GO:0016020~membrane;GO:0043226~organelle;GO:0043229~intracellular organelle;GO:0044422~organelle part;GO:0044424~intracellular part;GO:0044434~chlorop…	K00830	AGXT; alanine-glyoxylate transaminase / serine-glyoxylate transaminase / serine-pyruvate transaminase [EC:2.6.1.44 2.6.1.45 2.6.1.51]	ko00630~Glyoxylate and dicarboxylate metabolism;ko00680~Methane metabolism;ko00250~Alanine, aspartate and glutamate metabolism;ko00260~Glycine, serine and threonine metabolism;ko04146~Peroxisome;	IPR000192~Aminotransferase class V domain;IPR015421~Pyridoxal phosphate-dependent transferase, major region, subdomain 1;IPR015422~Pyridoxal phosphate-dependent transferase, major region, subdomain 2;IPR015424~Pyridoxal phosphate-dependent transferase;IPR020578~Aminotransferase class-V, pyridoxal-phosphate binding site;IPR024169~Serine-pyruvate aminotransferase/2-aminoethylphosphonate-pyruvate tr…
W5FAX3;A0A096UT28	W5FAX3	Uncharacterized protein	1	100.02	0.000659385	36	_YK(su)IAYQFYR_	2	676.338	6538700	0.25635	ALGNRLRSKYKIAYQFYRVFP	..........K......R...	chloroplast	GO:0008152~metabolic process;GO:0009987~cellular process;GO:0015979~photosynthesis;GO:0044237~cellular metabolic process;		GO:0005575~cellular_component;GO:0005622~intracellular;GO:0005623~cell;GO:0009522~photosystem I;GO:0009538~photosystem I reaction center;GO:0009579~thylakoid;GO:0016020~membrane;GO:0032991~macromolecular complex;GO:0043234~protein complex;GO:0044424~intracellular part;GO:0044425~membrane part;GO:0044436~thylakoid part;GO:0044464~cell part;	K02692	psaD; photosystem I subunit II	ko00195~Photosynthesis;	IPR003685~Photosystem I PsaD;
W5GNR0;W5GUF8;W5G7V5	W5GNR0	Uncharacterized protein	1	75.109	0.0133248	243	_SYGK(su)FER_	2	493.733	32194000	0.59649	EEVFTDKSYGKFERGEALQKI	.......S..K..........	chloroplast	GO:0006139~nucleobase-containing compound metabolic process;GO:0006396~RNA processing;GO:0006401~RNA catabolic process;GO:0006402~mRNA catabolic process;GO:0008150~biological_process;GO:0008152~metabolic process;GO:0009987~cellular process;GO:0010467~gene expression;GO:0016070~RNA metabolic process;GO:0016071~mRNA metabolic process;GO:0043170~macromolecule metabolic process;GO:0044237~cellular me…	GO:0000175~3'-5'-exoribonuclease activity;GO:0003674~molecular_function;GO:0003676~nucleic acid binding;GO:0003723~RNA binding;GO:0003824~catalytic activity;GO:0004518~nuclease activity;GO:0004527~exonuclease activity;GO:0004532~exoribonuclease activity;GO:0004540~ribonuclease activity;GO:0004654~polyribonucleotide nucleotidyltransferase activity;GO:0008408~3'-5' exonuclease activity;GO:0016740~t…					IPR001247~Exoribonuclease, phosphorolytic domain 1;IPR012162~Polyribonucleotide nucleotidyltransferase;IPR015847~Exoribonuclease, phosphorolytic domain 2;IPR015848~Polyribonucleotide nucleotidyltransferase, RNA-binding domain;IPR020568~Ribosomal protein S5 domain 2-type fold;IPR027408~PNPase/RNase PH domain;
W4ZPQ1;W5ESN1;W5A5L6	W4ZPQ1	Uncharacterized protein	1	68.76	0.00871959	19	_QVIEK(su)YYSR_	2	643.325	6738200	-4.3985			nuclear	GO:0006412~translation;GO:0008150~biological_process;GO:0008152~metabolic process;GO:0009058~biosynthetic process;GO:0009059~macromolecule biosynthetic process;GO:0009987~cellular process;GO:0010467~gene expression;GO:0019538~protein metabolic process;GO:0034645~cellular macromolecule biosynthetic process;GO:0043170~macromolecule metabolic process;GO:0044237~cellular metabolic process;GO:0044238~…	GO:0003674~molecular_function;GO:0003735~structural constituent of ribosome;GO:0005198~structural molecule activity;	GO:0005575~cellular_component;GO:0005622~intracellular;GO:0005623~cell;GO:0005737~cytoplasm;GO:0005840~ribosome;GO:0030529~ribonucleoprotein complex;GO:0032991~macromolecular complex;GO:0043226~organelle;GO:0043228~non-membrane-bounded organelle;GO:0043229~intracellular organelle;GO:0043232~intracellular non-membrane-bounded organelle;GO:0044424~intracellular part;GO:0044444~cytoplasmic part;GO:0…	K02962	RP-S17e, RPS17; small subunit ribosomal protein S17e	ko03010~Ribosome;	IPR001210~Ribosomal protein S17e;
W5HJ96;W5I5M1;W5DVJ7	W5HJ96	Uncharacterized protein	1	77.192	0.00424115	271	_QTIVADASK(su)ALSR_	2	730.391	7473600	0.92965			chloroplast		GO:0000166~nucleotide binding;GO:0003824~catalytic activity;GO:0003995~acyl-CoA dehydrogenase activity;GO:0016491~oxidoreductase activity;GO:0016627~oxidoreductase activity, acting on the CH-CH group of donors;GO:0043168~anion binding;GO:0048037~cofactor binding;GO:0050660~flavin adenine dinucleotide binding;GO:0050662~coenzyme binding;		K00232	E1.3.3.6, ACOX1, ACOX3; acyl-CoA oxidase [EC:1.3.3.6]	ko00071~Fatty acid degradation;ko00592~alpha-Linolenic acid metabolism;ko01040~Biosynthesis of unsaturated fatty acids;ko04024~cAMP signaling pathway;ko04146~Peroxisome;ko03320~PPAR signaling pathway;	IPR006091~Acyl-CoA oxidase/dehydrogenase, central domain;IPR009075~Acyl-CoA dehydrogenase/oxidase C-terminal;IPR009100~Acyl-CoA dehydrogenase/oxidase, N-terminal and middle domain;IPR013786~Acyl-CoA dehydrogenase/oxidase, N-terminal;IPR029320~Acyl-coenzyme A oxidase, N-terminal;
W5GRX7;W5H1E3;W5GEZ3	W5GRX7	Uncharacterized protein	0.988312	100.39	0.00481017	144	_DIK(su)KPLLR_	2	541.832	27770000	0.15647	EALEKVEKDIKKPLLRSDKKN	..L.......K..........	cytosol
W5GSX0;W5GCG0;W5H4N1	W5GSX0	Uncharacterized protein	1	66.27	0.0161917	46	_LEICTEK(su)K_	2	560.781	9347400	0.77362			chloroplast		GO:0000166~nucleotide binding;GO:0016614~oxidoreductase activity, acting on CH-OH group of donors;GO:0016616~oxidoreductase activity, acting on the CH-OH group of donors, NAD or NADP as acceptor;GO:0050662~coenzyme binding;GO:0051287~NAD binding;		K15893	HPR1; hydroxypyruvate reductase 1	ko00630~Glyoxylate and dicarboxylate metabolism;ko00260~Glycine, serine and threonine metabolism;	IPR006139~D-isomer specific 2-hydroxyacid dehydrogenase, catalytic domain;IPR006140~D-isomer specific 2-hydroxyacid dehydrogenase, NAD-binding domain;IPR016040~NAD(P)-binding domain;IPR029752~D-isomer specific 2-hydroxyacid dehydrogenase, NAD-binding domain conserved site 1;
W5GSX0;W5GCG0;W5H4N1;W5EPD7	W5GSX0	Uncharacterized protein	1	60.157	0.0153181	205	_LEK(su)FVTAYGQFLK_	2	822.438	40551000	-0.44885	FDLYQSTRLEKFVTAYGQFLK	..L.......K..........	chloroplast		GO:0000166~nucleotide binding;GO:0016614~oxidoreductase activity, acting on CH-OH group of donors;GO:0016616~oxidoreductase activity, acting on the CH-OH group of donors, NAD or NADP as acceptor;GO:0050662~coenzyme binding;GO:0051287~NAD binding;		K15893	HPR1; hydroxypyruvate reductase 1	ko00630~Glyoxylate and dicarboxylate metabolism;ko00260~Glycine, serine and threonine metabolism;	IPR006139~D-isomer specific 2-hydroxyacid dehydrogenase, catalytic domain;IPR006140~D-isomer specific 2-hydroxyacid dehydrogenase, NAD-binding domain;IPR016040~NAD(P)-binding domain;IPR029752~D-isomer specific 2-hydroxyacid dehydrogenase, NAD-binding domain conserved site 1;
W5G5P5;W5GZB8	W5G5P5	Uncharacterized protein	1	62.847	0.00666253	277	_ITSFLDPDGWK(su)VVLVDHADFLK_	3	872.451	127480000	0.014027			cytosol		GO:0003824~catalytic activity;GO:0004462~lactoylglutathione lyase activity;GO:0016829~lyase activity;GO:0016846~carbon-sulfur lyase activity;GO:0043169~cation binding;GO:0046872~metal ion binding;		K01759	GLO1, gloA; lactoylglutathione lyase [EC:4.4.1.5]	ko00620~Pyruvate metabolism;ko04011~MAPK signaling pathway - yeast;	IPR004360~Glyoxalase/fosfomycin resistance/dioxygenase domain;IPR004361~Glyoxalase I;IPR018146~Glyoxalase I, conserved site;IPR029068~Glyoxalase/Bleomycin resistance protein/Dihydroxybiphenyl dioxygenase;
W5GVS6;W5G8R8;W5GMS3;W5FJH3	W5GVS6	Uncharacterized protein	1	64.792	0.0225446	126	_GLSDGLPK(su)FIK_	2	637.853	23068000	0.054095			cytosol	GO:0006810~transport;GO:0008150~biological_process;GO:0051179~localization;GO:0051234~establishment of localization;		GO:0005575~cellular_component;GO:0016020~membrane;GO:0016021~integral component of membrane;GO:0031224~intrinsic component of membrane;GO:0044425~membrane part;	K15102	SLC25A3, PHC, PIC; solute carrier family 25 (mitochondrial phosphate transporter), member 3		IPR018108~Mitochondrial substrate/solute carrier;IPR023395~Mitochondrial carrier domain;
W5I877;W5HDP4;W5DSU6	W5I877	Uncharacterized protein	1	90.697	0.000860062	329	_ICAIK(su)APGFGER_	2	709.858	2887800	-0.60785	LRGSLKICAIKAPGFGERKTQ	..........K......R...	chloroplast	GO:0006457~protein folding;GO:0042026~protein refolding;	GO:0000166~nucleotide binding;GO:0001882~nucleoside binding;GO:0001883~purine nucleoside binding;GO:0005488~binding;GO:0005524~ATP binding;GO:0017076~purine nucleotide binding;GO:0030554~adenyl nucleotide binding;GO:0032549~ribonucleoside binding;GO:0032550~purine ribonucleoside binding;GO:0032553~ribonucleotide binding;GO:0032555~purine ribonucleotide binding;GO:0032559~adenyl ribonucleotide bin…	GO:0005575~cellular_component;GO:0005622~intracellular;GO:0005623~cell;GO:0005737~cytoplasm;GO:0044424~intracellular part;GO:0044464~cell part;	K04077	groEL, HSPD1; chaperonin GroEL	ko03018~RNA degradation;ko04940~Type I diabetes mellitus;ko05134~Legionellosis;ko05152~Tuberculosis;	IPR001844~Chaperonin Cpn60;IPR002423~Chaperonin Cpn60/TCP-1 family;IPR018370~Chaperonin Cpn60, conserved site;IPR027409~GroEL-like apical domain;IPR027413~GroEL-like equatorial domain;
W5I877;W5HDP4;W5DSU6	W5I877	Uncharacterized protein	0.999999	62.617	0.0419205	402	_VAQIK(su)NLIEAAEQDYEKEK_	3	773.729	15738000	1.4867			chloroplast	GO:0006457~protein folding;GO:0042026~protein refolding;	GO:0000166~nucleotide binding;GO:0001882~nucleoside binding;GO:0001883~purine nucleoside binding;GO:0005488~binding;GO:0005524~ATP binding;GO:0017076~purine nucleotide binding;GO:0030554~adenyl nucleotide binding;GO:0032549~ribonucleoside binding;GO:0032550~purine ribonucleoside binding;GO:0032553~ribonucleotide binding;GO:0032555~purine ribonucleotide binding;GO:0032559~adenyl ribonucleotide bin…	GO:0005575~cellular_component;GO:0005622~intracellular;GO:0005623~cell;GO:0005737~cytoplasm;GO:0044424~intracellular part;GO:0044464~cell part;	K04077	groEL, HSPD1; chaperonin GroEL	ko03018~RNA degradation;ko04940~Type I diabetes mellitus;ko05134~Legionellosis;ko05152~Tuberculosis;	IPR001844~Chaperonin Cpn60;IPR002423~Chaperonin Cpn60/TCP-1 family;IPR018370~Chaperonin Cpn60, conserved site;IPR027409~GroEL-like apical domain;IPR027413~GroEL-like equatorial domain;
W5I877;W5HDP4;W5DSU6	W5I877	Uncharacterized protein	1	72.662	0.00519784	101	_YGSPK(su)IVNDGVTVAR_	2	838.436	5794900	0.053996	VVLESKYGSPKIVNDGVTVAR	..L.......K..........	chloroplast	GO:0006457~protein folding;GO:0042026~protein refolding;	GO:0000166~nucleotide binding;GO:0001882~nucleoside binding;GO:0001883~purine nucleoside binding;GO:0005488~binding;GO:0005524~ATP binding;GO:0017076~purine nucleotide binding;GO:0030554~adenyl nucleotide binding;GO:0032549~ribonucleoside binding;GO:0032550~purine ribonucleoside binding;GO:0032553~ribonucleotide binding;GO:0032555~purine ribonucleotide binding;GO:0032559~adenyl ribonucleotide bin…	GO:0005575~cellular_component;GO:0005622~intracellular;GO:0005623~cell;GO:0005737~cytoplasm;GO:0044424~intracellular part;GO:0044464~cell part;	K04077	groEL, HSPD1; chaperonin GroEL	ko03018~RNA degradation;ko04940~Type I diabetes mellitus;ko05134~Legionellosis;ko05152~Tuberculosis;	IPR001844~Chaperonin Cpn60;IPR002423~Chaperonin Cpn60/TCP-1 family;IPR018370~Chaperonin Cpn60, conserved site;IPR027409~GroEL-like apical domain;IPR027413~GroEL-like equatorial domain;
W5B755	W5B755	Uncharacterized protein	1	72.927	0.000131693	63	_HHATYVANYNK(su)ALEQLDAAASK_	4	629.561	12472000	1.3067			mitochondria		GO:0003674~molecular_function;GO:0003824~catalytic activity;GO:0004784~superoxide dismutase activity;GO:0016209~antioxidant activity;GO:0016491~oxidoreductase activity;GO:0016721~oxidoreductase activity, acting on superoxide radicals as acceptor;GO:0043169~cation binding;GO:0046872~metal ion binding;					IPR001189~Manganese/iron superoxide dismutase;IPR019831~Manganese/iron superoxide dismutase, N-terminal;
W5I020;W5H7P9;W5HLW2	W5I020	Uncharacterized protein	1	78.556	0.00480257	308	_LNAGLNK(su)YVR_	2	624.341	5612500	-0.86889	ERLRLNAGLNKYVRKTFYTPD	..L.......K..........	peroxisome		GO:0000166~nucleotide binding;GO:0003824~catalytic activity;GO:0005488~binding;GO:0010181~FMN binding;GO:0016491~oxidoreductase activity;GO:0032553~ribonucleotide binding;GO:0043167~ion binding;GO:0043168~anion binding;GO:0048037~cofactor binding;GO:0050662~coenzyme binding;GO:0097367~carbohydrate derivative binding;		K05894	OPR; 12-oxophytodienoic acid reductase [EC:1.3.1.42]	ko00592~alpha-Linolenic acid metabolism;	IPR001155~NADH:flavin oxidoreductase/NADH oxidase, N-terminal;IPR013785~Aldolase-type TIM barrel;
A0A0C4BK59;A0A0C4BK40;A0A0C4BK97	A0A0C4BK59	Uncharacterized protein	1	85.737	0.00334117	153	_VKPSSPAELEGLLDSAK(su)YTK_	2	1117.08	2054000	0.233	AELEGLLDSAKYTKHCEEEDA	..........K.......E..	mitochondria	GO:0006546~glycine catabolic process;GO:0019464~glycine decarboxylation via glycine cleavage system;		GO:0005575~cellular_component;GO:0005622~intracellular;GO:0005623~cell;GO:0005737~cytoplasm;GO:0005960~glycine cleavage complex;GO:0032991~macromolecular complex;GO:0043234~protein complex;GO:0044424~intracellular part;GO:0044444~cytoplasmic part;GO:0044464~cell part;GO:1902494~catalytic complex;GO:1990204~oxidoreductase complex;	K02437	gcvH, GCSH; glycine cleavage system H protein	ko00630~Glyoxylate and dicarboxylate metabolism;ko00260~Glycine, serine and threonine metabolism;	IPR000089~Biotin/lipoyl attachment;IPR002930~Glycine cleavage system H-protein;IPR003016~2-oxo acid dehydrogenase, lipoyl-binding site;IPR011053~Single hybrid motif;IPR017453~Glycine cleavage system H-protein, subgroup;
W5G7P2;W5GZX3	W5G7P2	Uncharacterized protein	0.989963	63.257	0.0417237	172	_TVVPLPEKEEK(su)ELK_	3	580.321	36154000	0.93367	TVVPLPEKEEKELKETLRDIL	..........K......R...	mitochondria	GO:0000302~response to reactive oxygen species;GO:0006508~proteolysis;GO:0006511~ubiquitin-dependent protein catabolic process;GO:0006754~ATP biosynthetic process;GO:0006950~response to stress;GO:0006979~response to oxidative stress;GO:0008150~biological_process;GO:0008152~metabolic process;GO:0009056~catabolic process;GO:0009057~macromolecule catabolic process;GO:0009058~biosynthetic process;GO:…	GO:0005488~binding;GO:0008270~zinc ion binding;GO:0015078~hydrogen ion transmembrane transporter activity;GO:0019829~cation-transporting ATPase activity;GO:0043167~ion binding;GO:0043169~cation binding;GO:0044769~ATPase activity, coupled to transmembrane movement of ions, rotational mechanism;GO:0046872~metal ion binding;GO:0046914~transition metal ion binding;GO:0046933~proton-transporting ATP s…	GO:0005575~cellular_component;GO:0005622~intracellular;GO:0005623~cell;GO:0005737~cytoplasm;GO:0005739~mitochondrion;GO:0005740~mitochondrial envelope;GO:0005743~mitochondrial inner membrane;GO:0005753~mitochondrial proton-transporting ATP synthase complex;GO:0005886~plasma membrane;GO:0009507~chloroplast;GO:0009536~plastid;GO:0016020~membrane;GO:0016469~proton-transporting two-sector ATPase comp…				IPR000711~ATPase, OSCP/delta subunit;IPR026015~F1F0 ATP synthase OSCP/delta subunit, N-terminal domain;
W5AWT3;A0A0C4BJ55;P80602;W5BGL0	W5AWT3	Uncharacterized protein	1	87.429	1.83944e-05	173	_SISK(su)SFGVLIPDQGIALR_	3	667.705	38215000	-0.98789	LVSDVTKSISKSFGVLIPDQG	.......S..K..........	chloroplast		GO:0016209~antioxidant activity;GO:0016684~oxidoreductase activity, acting on peroxide as acceptor;GO:0051920~peroxiredoxin activity;		K03386	E1.11.1.15, PRDX, ahpC; peroxiredoxin (alkyl hydroperoxide reductase subunit C) [EC:1.11.1.15]		IPR000866~Alkyl hydroperoxide reductase subunit C/ Thiol specific antioxidant;IPR012336~Thioredoxin-like fold;IPR019479~Peroxiredoxin, C-terminal;
W5DJ96;W5CLM9;A0A077S100	W5DJ96	Uncharacterized protein	1	57.811	0.0364821	44	_VTPK(su)FCK_	2	490.25	19983000	-0.27152			cytosol	GO:0006575~cellular modified amino acid metabolic process;GO:0006767~water-soluble vitamin metabolic process;GO:0006807~nitrogen compound metabolic process;GO:0008152~metabolic process;GO:0009058~biosynthetic process;GO:0009108~coenzyme biosynthetic process;GO:0009110~vitamin biosynthetic process;GO:0009987~cellular process;GO:0015939~pantothenate metabolic process;GO:0015940~pantothenate biosynt…	GO:0003824~catalytic activity;GO:0003864~3-methyl-2-oxobutanoate hydroxymethyltransferase activity;GO:0016740~transferase activity;GO:0016741~transferase activity, transferring one-carbon groups;GO:0016742~hydroxymethyl-, formyl- and related transferase activity;					IPR003700~Ketopantoate hydroxymethyltransferase;IPR015813~Pyruvate/Phosphoenolpyruvate kinase-like domain;
W4ZZ25;W5A8D3	W4ZZ25	Uncharacterized protein	1	99.941	0.000118586	238	_TQIQK(su)MQPDATGK_	2	773.383	24585000	-0.60486			extracellular	GO:0006810~transport;GO:0008150~biological_process;GO:0051179~localization;GO:0051234~establishment of localization;		GO:0005575~cellular_component;GO:0016020~membrane;GO:0016021~integral component of membrane;GO:0031224~intrinsic component of membrane;GO:0044425~membrane part;	K15104	SLC25A11, OGC; solute carrier family 25 (mitochondrial oxoglutarate transporter), member 11		IPR018108~Mitochondrial substrate/solute carrier;IPR023395~Mitochondrial carrier domain;
W5B5M5;W5C9F4	W5B5M5	Uncharacterized protein	1	65.833	0.00964913	167	_SAAPAETHVAPSEEAPQK(su)ESPPVK_	3	853.085	6339000	-1.4233	HVAPSEEAPQKESPPVKAEEK	..........K.......E..	mitochondria	GO:0006082~organic acid metabolic process;GO:0006091~generation of precursor metabolites and energy;GO:0006099~tricarboxylic acid cycle;GO:0006101~citrate metabolic process;GO:0008150~biological_process;GO:0008152~metabolic process;GO:0009060~aerobic respiration;GO:0009987~cellular process;GO:0015980~energy derivation by oxidation of organic compounds;GO:0019752~carboxylic acid metabolic process;…	GO:0003824~catalytic activity;GO:0004149~dihydrolipoyllysine-residue succinyltransferase activity;GO:0016417~S-acyltransferase activity;GO:0016740~transferase activity;GO:0016746~transferase activity, transferring acyl groups;GO:0016747~transferase activity, transferring acyl groups other than amino-acyl groups;GO:0016748~succinyltransferase activity;GO:0016751~S-succinyltransferase activity;	GO:0043234~protein complex;GO:0045240~dihydrolipoyl dehydrogenase complex;GO:0045252~oxoglutarate dehydrogenase complex;GO:1902494~catalytic complex;GO:1990234~transferase complex;	K00658	DLST, sucB; 2-oxoglutarate dehydrogenase E2 component (dihydrolipoamide succinyltransferase) [EC:2.3.1.61]	ko00020~Citrate cycle (TCA cycle);ko00310~Lysine degradation;	IPR000089~Biotin/lipoyl attachment;IPR001078~2-oxoacid dehydrogenase acyltransferase, catalytic domain;IPR003016~2-oxo acid dehydrogenase, lipoyl-binding site;IPR006255~Dihydrolipoamide succinyltransferase;IPR011053~Single hybrid motif;IPR023213~Chloramphenicol acetyltransferase-like domain;
W5DKI0	W5DKI0	Uncharacterized protein	1	50.897	0.0425811	3	_GVK(su)PENFTTYGSR_	2	778.373	1496300	0.3482			cytosol	GO:0008150~biological_process;GO:0008152~metabolic process;						IPR000573~Aconitase A/isopropylmalate dehydratase small subunit, swivel domain;IPR015928~Aconitase/3-isopropylmalate dehydratase, swivel;IPR015934~Aconitase/2-methylisocitrate dehydratase;IPR015937~Aconitase/isopropylmalate dehydratase;
W5DKI0	W5DKI0	Uncharacterized protein	1	54.103	0.0342908	42	_LLEGEVGPK(su)TVHVPTGEK_	3	664.021	17336000	0.21807	NKLLEGEVGPKTVHVPTGEKH	..........K.......E..	cytosol	GO:0008150~biological_process;GO:0008152~metabolic process;						IPR000573~Aconitase A/isopropylmalate dehydratase small subunit, swivel domain;IPR015928~Aconitase/3-isopropylmalate dehydratase, swivel;IPR015934~Aconitase/2-methylisocitrate dehydratase;IPR015937~Aconitase/isopropylmalate dehydratase;
Q5EWZ1;W4ZXR4;W5A920;W5ETU6;W5FAY5;W5AH12;W5A243;W5EZA7;W4ZPJ3;W5G2G8;W5F671;W5FYF7;W5DNU1;W5FIB8;W5EE00;W5DT55;W5ETI1;W5FMR3;W5EQT4;W5FIV5	W5FAY5	Uncharacterized protein	1	85.536	0.000953607	328	_EITALAPSSMK(su)IK_	2	744.903	3717200	0.59021	EITALAPSSMKIKVVAPPERK	..........K.......E..	cytoskeleton		GO:0000166~nucleotide binding;GO:0001882~nucleoside binding;GO:0001883~purine nucleoside binding;GO:0005488~binding;GO:0005524~ATP binding;GO:0017076~purine nucleotide binding;GO:0030554~adenyl nucleotide binding;GO:0032549~ribonucleoside binding;GO:0032550~purine ribonucleoside binding;GO:0032553~ribonucleotide binding;GO:0032555~purine ribonucleotide binding;GO:0032559~adenyl ribonucleotide bin…		K10355	ACTF; actin, other eukaryote		IPR004000~Actin family;IPR004001~Actin, conserved site;IPR020902~Actin/actin-like conserved site;
Q5EWZ1;W4ZXR4;W5A920;W5ETU6;W5FAY5;W5AH12;W5A243;W5EZA7;W4ZPJ3;W5G2G8;W5F671;W5FYF7;W5DNU1;W5FIB8;W5EE00;W5DT55;W5ETI1;W5FMR3;W5EQT4;W5FIV5	W5FAY5	Uncharacterized protein	1	78.098	0.0049897	330	_IK(su)VVAPPER_	2	554.822	32970000	0.77708	TALAPSSMKIKVVAPPERKYS	..........K......R...	cytoskeleton		GO:0000166~nucleotide binding;GO:0001882~nucleoside binding;GO:0001883~purine nucleoside binding;GO:0005488~binding;GO:0005524~ATP binding;GO:0017076~purine nucleotide binding;GO:0030554~adenyl nucleotide binding;GO:0032549~ribonucleoside binding;GO:0032550~purine ribonucleoside binding;GO:0032553~ribonucleotide binding;GO:0032555~purine ribonucleotide binding;GO:0032559~adenyl ribonucleotide bin…		K10355	ACTF; actin, other eukaryote		IPR004000~Actin family;IPR004001~Actin, conserved site;IPR020902~Actin/actin-like conserved site;
W5BUM8	W5BUM8	Uncharacterized protein	1	46.994	0.050391	40	_IGK(su)QCQER_	2	559.767	6037400	-0.093386			cytosol, nuclear		GO:0003676~nucleic acid binding;GO:0003677~DNA binding;					IPR009057~Homeodomain-like;
W5EK41;W5E734;W5E0L9	W5EK41	Uncharacterized protein	1	67.981	0.01741	363	_VIAGIIK(su)R_	2	485.308	2856800	1.0747	GPGKVIAGIIKRINKGASIEN	...K......K..........	chloroplast		GO:0003824~catalytic activity;GO:0004312~fatty acid synthase activity;GO:0004314~[acyl-carrier-protein] S-malonyltransferase activity;GO:0016417~S-acyltransferase activity;GO:0016419~S-malonyltransferase activity;GO:0016420~malonyltransferase activity;GO:0016740~transferase activity;GO:0016746~transferase activity, transferring acyl groups;GO:0016747~transferase activity, transferring acyl groups…		K00645	fabD; [acyl-carrier-protein]S-malonyltransferase [EC:2.3.1.39]	ko00061~Fatty acid biosynthesis;	IPR001227~Acyl transferase domain;IPR004410~Malonyl CoA-acyl carrier protein transacylase, FabD-type;IPR014043~Acyl transferase;IPR016035~Acyl transferase/acyl hydrolase/lysophospholipase;IPR016036~Malonyl-CoA ACP transacylase, ACP-binding;
W5CN13;W5AN53;W4ZUS7;W5DH52	W5CN13	Uncharacterized protein	1	65.043	0.0405806	56	_RNEK(su)IACYVTIR_	3	541.615	12851000	-1.7114			cytosol	GO:0006412~translation;GO:0008150~biological_process;GO:0008152~metabolic process;GO:0009058~biosynthetic process;GO:0009059~macromolecule biosynthetic process;GO:0009987~cellular process;GO:0010467~gene expression;GO:0019538~protein metabolic process;GO:0034645~cellular macromolecule biosynthetic process;GO:0043170~macromolecule metabolic process;GO:0044237~cellular metabolic process;GO:0044238~…	GO:0003674~molecular_function;GO:0003735~structural constituent of ribosome;GO:0005198~structural molecule activity;	GO:0005575~cellular_component;GO:0005622~intracellular;GO:0005623~cell;GO:0005737~cytoplasm;GO:0005840~ribosome;GO:0030529~ribonucleoprotein complex;GO:0032991~macromolecular complex;GO:0043226~organelle;GO:0043228~non-membrane-bounded organelle;GO:0043229~intracellular organelle;GO:0043232~intracellular non-membrane-bounded organelle;GO:0044424~intracellular part;GO:0044444~cytoplasmic part;GO:0…	K02868	RP-L11e, RPL11; large subunit ribosomal protein L11e	ko03010~Ribosome;	IPR002132~Ribosomal protein L5;IPR020929~Ribosomal protein L5, conserved site;IPR022803~Ribosomal protein L5 domain;IPR031309~Ribosomal protein L5, C-terminal;IPR031310~Ribosomal protein L5, N-terminal;
W5B050;W5C313	W5B050	Uncharacterized protein	1	98.044	0.000956609	24	_LATSTK(su)TM(ox)AR_	2	598.303	7415600	-1.2867	QLLSKLATSTKTMARIIRMLD	..........K......R...	chloroplast							IPR016024~Armadillo-type fold;
W5IA32;W5HFK6;W5HUH6	W5IA32	Uncharacterized protein	1	84.753	0.000500254	230	_LQINPELEK(su)EIGAK_	2	841.454	4422200	2.0329	DRLQINPELEKEIGAKFEEDL	..........K.......E..	mitochondria		GO:0000166~nucleotide binding;GO:0016614~oxidoreductase activity, acting on CH-OH group of donors;GO:0016616~oxidoreductase activity, acting on the CH-OH group of donors, NAD or NADP as acceptor;GO:0050662~coenzyme binding;GO:0051287~NAD binding;		K00122	FDH; formate dehydrogenase [EC:1.2.1.2]	ko00630~Glyoxylate and dicarboxylate metabolism;ko00680~Methane metabolism;	IPR006139~D-isomer specific 2-hydroxyacid dehydrogenase, catalytic domain;IPR006140~D-isomer specific 2-hydroxyacid dehydrogenase, NAD-binding domain;IPR016040~NAD(P)-binding domain;IPR029752~D-isomer specific 2-hydroxyacid dehydrogenase, NAD-binding domain conserved site 1;IPR029753~D-isomer specific 2-hydroxyacid dehydrogenase, NAD-binding domain conserved site;
W5IA32;W5HFK6;W5HUH6	W5IA32	Uncharacterized protein	1	87.667	0.00113596	348	_YAAGVK(su)DMLDR_	2	669.822	2750900	0.30554			mitochondria		GO:0000166~nucleotide binding;GO:0016614~oxidoreductase activity, acting on CH-OH group of donors;GO:0016616~oxidoreductase activity, acting on the CH-OH group of donors, NAD or NADP as acceptor;GO:0050662~coenzyme binding;GO:0051287~NAD binding;		K00122	FDH; formate dehydrogenase [EC:1.2.1.2]	ko00630~Glyoxylate and dicarboxylate metabolism;ko00680~Methane metabolism;	IPR006139~D-isomer specific 2-hydroxyacid dehydrogenase, catalytic domain;IPR006140~D-isomer specific 2-hydroxyacid dehydrogenase, NAD-binding domain;IPR016040~NAD(P)-binding domain;IPR029752~D-isomer specific 2-hydroxyacid dehydrogenase, NAD-binding domain conserved site 1;IPR029753~D-isomer specific 2-hydroxyacid dehydrogenase, NAD-binding domain conserved site;
A0A096USW1;W5G3G2	A0A096USW1	Uncharacterized protein	1	107.39	0.000102339	267	_ASK(su)QVYNISGSK_	2	691.352	7147300	0.97626			chloroplast	GO:0000165~MAPK cascade;GO:0001101~response to acid chemical;GO:0002682~regulation of immune system process;GO:0005975~carbohydrate metabolic process;GO:0005996~monosaccharide metabolic process;GO:0006081~cellular aldehyde metabolic process;GO:0006082~organic acid metabolic process;GO:0006090~pyruvate metabolic process;GO:0006091~generation of precursor metabolites and energy;GO:0006098~pentose-p…	GO:0001871~pattern binding;GO:0005488~binding;GO:0010297~heteropolysaccharide binding;GO:0030246~carbohydrate binding;GO:0030247~polysaccharide binding;	GO:0005575~cellular_component;GO:0005576~extracellular region;GO:0005622~intracellular;GO:0005623~cell;GO:0005737~cytoplasm;GO:0005773~vacuole;GO:0005777~peroxisome;GO:0005840~ribosome;GO:0005911~cell-cell junction;GO:0009506~plasmodesma;GO:0009507~chloroplast;GO:0009526~plastid envelope;GO:0009532~plastid stroma;GO:0009536~plastid;GO:0009570~chloroplast stroma;GO:0009941~chloroplast envelope;GO:…				IPR001509~NAD-dependent epimerase/dehydratase, N-terminal domain;IPR016040~NAD(P)-binding domain;
W5GIK6;W5GA36	W5GIK6	Uncharacterized protein	1	54.343	0.040898	221	_LEGLAAFAEK(su)R_	2	652.846	4750400	0.12398			chloroplast		GO:0003674~molecular_function;GO:0003824~catalytic activity;		K05607	AUH; methylglutaconyl-CoA hydratase [EC:4.2.1.18]	ko00280~Valine, leucine and isoleucine degradation;	IPR001753~Crotonase superfamily;IPR014748~Crontonase, C-terminal;IPR018376~Enoyl-CoA hydratase/isomerase, conserved site;IPR029045~ClpP/crotonase-like domain;
W5AUD8;W5BVX4;W5BCV8	W5AUD8	Uncharacterized protein	1	83.423	2.63033e-05	91	_AK(su)HYLSLAPGGLGAYSDSR_	3	688.345	22804000	-1.7634			cytosol	GO:0008152~metabolic process;GO:0009058~biosynthetic process;	GO:0003674~molecular_function;GO:0003824~catalytic activity;GO:0005488~binding;GO:0030170~pyridoxal phosphate binding;GO:0043167~ion binding;GO:0043168~anion binding;GO:0048037~cofactor binding;GO:0097159~organic cyclic compound binding;GO:1901363~heterocyclic compound binding;		K14272	GGAT; glutamate--glyoxylate aminotransferase [EC:2.6.1.4 2.6.1.2 2.6.1.44]	ko00630~Glyoxylate and dicarboxylate metabolism;ko00710~Carbon fixation in photosynthetic organisms;ko00250~Alanine, aspartate and glutamate metabolism;ko00260~Glycine, serine and threonine metabolism;ko00220~Arginine biosynthesis;	IPR004839~Aminotransferase, class I/classII;IPR015421~Pyridoxal phosphate-dependent transferase, major region, subdomain 1;IPR015422~Pyridoxal phosphate-dependent transferase, major region, subdomain 2;IPR015424~Pyridoxal phosphate-dependent transferase;
W5AUD8;W5BSE0	W5AUD8	Uncharacterized protein	1	56.514	0.0176088	464	_K(su)FNDSFMEQYQDHSR_	3	677.955	12638000	0.08518			cytosol	GO:0008152~metabolic process;GO:0009058~biosynthetic process;	GO:0003674~molecular_function;GO:0003824~catalytic activity;GO:0005488~binding;GO:0030170~pyridoxal phosphate binding;GO:0043167~ion binding;GO:0043168~anion binding;GO:0048037~cofactor binding;GO:0097159~organic cyclic compound binding;GO:1901363~heterocyclic compound binding;		K14272	GGAT; glutamate--glyoxylate aminotransferase [EC:2.6.1.4 2.6.1.2 2.6.1.44]	ko00630~Glyoxylate and dicarboxylate metabolism;ko00710~Carbon fixation in photosynthetic organisms;ko00250~Alanine, aspartate and glutamate metabolism;ko00260~Glycine, serine and threonine metabolism;ko00220~Arginine biosynthesis;	IPR004839~Aminotransferase, class I/classII;IPR015421~Pyridoxal phosphate-dependent transferase, major region, subdomain 1;IPR015422~Pyridoxal phosphate-dependent transferase, major region, subdomain 2;IPR015424~Pyridoxal phosphate-dependent transferase;
W5AUD8;W5BVX4;W5BCV8	W5AUD8	Uncharacterized protein	1	78.616	0.0158237	18	_K(su)VQYAVR_	2	482.267	3562500	-0.47184	DYEELNENVKKVQYAVRGELY	..........K.......E..	cytosol	GO:0008152~metabolic process;GO:0009058~biosynthetic process;	GO:0003674~molecular_function;GO:0003824~catalytic activity;GO:0005488~binding;GO:0030170~pyridoxal phosphate binding;GO:0043167~ion binding;GO:0043168~anion binding;GO:0048037~cofactor binding;GO:0097159~organic cyclic compound binding;GO:1901363~heterocyclic compound binding;		K14272	GGAT; glutamate--glyoxylate aminotransferase [EC:2.6.1.4 2.6.1.2 2.6.1.44]	ko00630~Glyoxylate and dicarboxylate metabolism;ko00710~Carbon fixation in photosynthetic organisms;ko00250~Alanine, aspartate and glutamate metabolism;ko00260~Glycine, serine and threonine metabolism;ko00220~Arginine biosynthesis;	IPR004839~Aminotransferase, class I/classII;IPR015421~Pyridoxal phosphate-dependent transferase, major region, subdomain 1;IPR015422~Pyridoxal phosphate-dependent transferase, major region, subdomain 2;IPR015424~Pyridoxal phosphate-dependent transferase;
W5AUD8;W5BSE0;W5BCV8	W5AUD8	Uncharacterized protein	1	69.352	0.00760433	411	_SAGK(su)APDVYYCLK_	2	786.374	5769300	0.9667	RAMDVAKSAGKAPDVYYCLKL	.......S..K..........	cytosol	GO:0008152~metabolic process;GO:0009058~biosynthetic process;	GO:0003674~molecular_function;GO:0003824~catalytic activity;GO:0005488~binding;GO:0030170~pyridoxal phosphate binding;GO:0043167~ion binding;GO:0043168~anion binding;GO:0048037~cofactor binding;GO:0097159~organic cyclic compound binding;GO:1901363~heterocyclic compound binding;		K14272	GGAT; glutamate--glyoxylate aminotransferase [EC:2.6.1.4 2.6.1.2 2.6.1.44]	ko00630~Glyoxylate and dicarboxylate metabolism;ko00710~Carbon fixation in photosynthetic organisms;ko00250~Alanine, aspartate and glutamate metabolism;ko00260~Glycine, serine and threonine metabolism;ko00220~Arginine biosynthesis;	IPR004839~Aminotransferase, class I/classII;IPR015421~Pyridoxal phosphate-dependent transferase, major region, subdomain 1;IPR015422~Pyridoxal phosphate-dependent transferase, major region, subdomain 2;IPR015424~Pyridoxal phosphate-dependent transferase;
W5AUD8;W5BSE0;W5BCV8	W5AUD8	Uncharacterized protein	1	90.412	0.000447191	358	_YSAESK(su)SILESLR_	2	791.902	10148000	0.17655	ISYLKYSAESKSILESLRRRA	..........K......R...	cytosol	GO:0008152~metabolic process;GO:0009058~biosynthetic process;	GO:0003674~molecular_function;GO:0003824~catalytic activity;GO:0005488~binding;GO:0030170~pyridoxal phosphate binding;GO:0043167~ion binding;GO:0043168~anion binding;GO:0048037~cofactor binding;GO:0097159~organic cyclic compound binding;GO:1901363~heterocyclic compound binding;		K14272	GGAT; glutamate--glyoxylate aminotransferase [EC:2.6.1.4 2.6.1.2 2.6.1.44]	ko00630~Glyoxylate and dicarboxylate metabolism;ko00710~Carbon fixation in photosynthetic organisms;ko00250~Alanine, aspartate and glutamate metabolism;ko00260~Glycine, serine and threonine metabolism;ko00220~Arginine biosynthesis;	IPR004839~Aminotransferase, class I/classII;IPR015421~Pyridoxal phosphate-dependent transferase, major region, subdomain 1;IPR015422~Pyridoxal phosphate-dependent transferase, major region, subdomain 2;IPR015424~Pyridoxal phosphate-dependent transferase;
W5E6V3;W5DZQ3;W5EEY0;W5ETU3	W5E6V3	Uncharacterized protein	1	89.266	0.00026496	323	_K(su)LEPTPGDMIR_	2	678.845	2156000	-0.59588	ERGRVSLSTKKLEPTPGDMIR	.......S..K..........	chloroplast		GO:0003674~molecular_function;GO:0003676~nucleic acid binding;GO:0005488~binding;GO:0097159~organic cyclic compound binding;GO:1901363~heterocyclic compound binding;		K02945	RP-S1, rpsA; small subunit ribosomal protein S1	ko03010~Ribosome;	IPR003029~S1 domain;IPR012340~Nucleic acid-binding, OB-fold;IPR022967~RNA-binding domain, S1;
W5H4D1	W5H4D1	Uncharacterized protein	1	57.59	0.0370297	23	_EVPAYLK(su)PR_	2	586.819	1502300	0.78751			mitochondria	GO:0005975~carbohydrate metabolic process;GO:0006090~pyruvate metabolic process;GO:0006091~generation of precursor metabolites and energy;GO:0006096~glycolytic process;GO:0006508~proteolysis;GO:0006511~ubiquitin-dependent protein catabolic process;GO:0008150~biological_process;GO:0008152~metabolic process;GO:0009056~catabolic process;GO:0009057~macromolecule catabolic process;GO:0009058~biosynthe…		GO:0005575~cellular_component;GO:0005622~intracellular;GO:0005623~cell;GO:0005737~cytoplasm;GO:0005739~mitochondrion;GO:0005740~mitochondrial envelope;GO:0005743~mitochondrial inner membrane;GO:0005753~mitochondrial proton-transporting ATP synthase complex;GO:0009536~plastid;GO:0016020~membrane;GO:0016469~proton-transporting two-sector ATPase complex;GO:0031090~organelle membrane;GO:0031966~mitoc…
W5FB78;W5HSH5;W5FU44;W5FGJ6	W5FB78	Uncharacterized protein	1	54.259	0.033138	65	_FK(su)LFESHAILR_	3	487.601	18387000	-1.5832			cytosol							IPR004045~Glutathione S-transferase, N-terminal;IPR010987~Glutathione S-transferase, C-terminal-like;IPR012336~Thioredoxin-like fold;
W5B906	W5B906	Uncharacterized protein	1	132.01	1.44438e-19	348	_LPEGSELPDQDANEGLELTK(su)HR_	3	850.077	9192500	0.35186			chloroplast							IPR011676~Domain of unknown function DUF1618;
W5HKB9;W5H8U5;W5I433	W5HKB9	Uncharacterized protein	1	42.976	0.0533326	360	_PFPVTTTGK(su)IK_	2	644.861	1369500	1.125			chloroplast		GO:0003674~molecular_function;GO:0003824~catalytic activity;					IPR000873~AMP-dependent synthetase/ligase;IPR025110~AMP-binding enzyme C-terminal domain;
W5BNH4	W5BNH4	Uncharacterized protein	1	78.95	0.000867664	11	_PFTPGPYSGK(su)STLALVAR_	3	654.683	3994500	0.15155			chloroplast
W5C6B8;W5BMX6;W5B490	W5C6B8	Uncharacterized protein	0.998159	69.815	0.0357138	428	_NTGVKPEVLK(su)R_	2	670.88	2053000	0.56625			cytosol	GO:0006082~organic acid metabolic process;GO:0006091~generation of precursor metabolites and energy;GO:0006099~tricarboxylic acid cycle;GO:0006101~citrate metabolic process;GO:0008150~biological_process;GO:0008152~metabolic process;GO:0009060~aerobic respiration;GO:0009987~cellular process;GO:0015980~energy derivation by oxidation of organic compounds;GO:0019752~carboxylic acid metabolic process;…	GO:0003824~catalytic activity;GO:0004591~oxoglutarate dehydrogenase (succinyl-transferring) activity;GO:0005488~binding;GO:0016491~oxidoreductase activity;GO:0016624~oxidoreductase activity, acting on the aldehyde or oxo group of donors, disulfide as acceptor;GO:0016903~oxidoreductase activity, acting on the aldehyde or oxo group of donors;GO:0019842~vitamin binding;GO:0030976~thiamine pyrophosph…					IPR001017~Dehydrogenase, E1 component;IPR005475~Transketolase-like, pyrimidine-binding domain;IPR011603~2-oxoglutarate dehydrogenase E1 component;IPR029061~Thiamin diphosphate-binding fold;
W5ERS5;W5ER63;W5EQD7;W5ERV5;W4ZVS7;W5ETU7	W5ERS5	Uncharacterized protein	1	54.871	0.0394948	39	_QTVAVGVIK(su)SVDK_	2	722.406	2085600	1.9237			nuclear		GO:0000166~nucleotide binding;GO:0001882~nucleoside binding;GO:0001883~purine nucleoside binding;GO:0005488~binding;GO:0005525~GTP binding;GO:0017076~purine nucleotide binding;GO:0019001~guanyl nucleotide binding;GO:0032549~ribonucleoside binding;GO:0032550~purine ribonucleoside binding;GO:0032553~ribonucleotide binding;GO:0032555~purine ribonucleotide binding;GO:0032561~guanyl ribonucleotide bin…					IPR004160~Translation elongation factor EFTu/EF1A, C-terminal;IPR009001~Translation elongation factor EF1A/initiation factor IF2gamma, C-terminal;
W5F3S4;W5G4P7;W5FLN2	W5F3S4	Uncharacterized protein	1	58.551	0.0405357	97	_FPYLVK(su)K_	2	497.784	20135000	0.92043	SISQKFPYLVKKKLKGGEEVR	..........K.......E..	cytosol							IPR001279~Metallo-beta-lactamase;
W5ESL5;W5I767;W5HJI8	W5I767	Uncharacterized protein	0.999985	71.601	0.0292636	45	_SPAIPALTK(su)TLLEDVKK_	3	642.038	19148000	0.48518			nuclear		GO:0003674~molecular_function;GO:0003824~catalytic activity;GO:0005488~binding;GO:0030170~pyridoxal phosphate binding;GO:0043167~ion binding;GO:0043168~anion binding;GO:0048037~cofactor binding;GO:0097159~organic cyclic compound binding;GO:1901363~heterocyclic compound binding;					IPR000192~Aminotransferase class V domain;IPR015421~Pyridoxal phosphate-dependent transferase, major region, subdomain 1;IPR015424~Pyridoxal phosphate-dependent transferase;IPR020578~Aminotransferase class-V, pyridoxal-phosphate binding site;
W5CG78;W5DCZ2;W5CVT1	W5CG78	Uncharacterized protein	1	77.746	0.000475877	38	_VK(su)DLPAPEFGSLQSWER_	2	1030.01	1866300	2.7053	KPLQAQLKRVKDLPAPEFGSL	..L.......K..........	nuclear
W5EKJ6;A0A0C4BJJ8	W5EKJ6	Uncharacterized protein	1	101.72	0.00103889	152	_AAEILGHK(su)R_	2	547.801	15256000	0.40874			chloroplast	GO:0006082~organic acid metabolic process;GO:0006091~generation of precursor metabolites and energy;GO:0006099~tricarboxylic acid cycle;GO:0006101~citrate metabolic process;GO:0006106~fumarate metabolic process;GO:0008150~biological_process;GO:0008152~metabolic process;GO:0009060~aerobic respiration;GO:0009987~cellular process;GO:0015980~energy derivation by oxidation of organic compounds;GO:0019…	GO:0003824~catalytic activity;GO:0004333~fumarate hydratase activity;GO:0016829~lyase activity;GO:0016835~carbon-oxygen lyase activity;GO:0016836~hydro-lyase activity;	GO:0043234~protein complex;GO:0044444~cytoplasmic part;GO:0045239~tricarboxylic acid cycle enzyme complex;	K01679	E4.2.1.2B, fumC; fumarate hydratase, class II [EC:4.2.1.2]	ko00020~Citrate cycle (TCA cycle);ko00620~Pyruvate metabolism;ko00720~Carbon fixation pathways in prokaryotes;ko05200~Pathways in cancer;ko05211~Renal cell carcinoma;	IPR000362~Fumarate lyase family;IPR005677~Fumarate hydratase, class II;IPR008948~L-Aspartase-like;IPR018951~Fumarase C, C-terminal;IPR020557~Fumarate lyase, conserved site;IPR022761~Fumarate lyase, N-terminal;IPR024083~Fumarase/histidase, N-terminal;
W5ES41;W5EA83;W5DT83;W5BNP0;W5C539;W5B0Z0;A0A077RVB3	W5ES41	Uncharacterized protein	1	81.709	0.00145751	89	_ASCISFK(su)DSACR_	2	751.324	13483000	-0.81743	LGPKASCISFKDSACRCFGYM	...K......K..........	cytosol	GO:0006073~cellular glucan metabolic process;GO:0009250~glucan biosynthetic process;GO:0030243~cellulose metabolic process;GO:0030244~cellulose biosynthetic process;GO:0051273~beta-glucan metabolic process;GO:0051274~beta-glucan biosynthetic process;	GO:0016853~isomerase activity;GO:0016866~intramolecular transferase activity;		K13379	RGP, UTM; reversibly glycosylated polypeptide / UDP-arabinopyranose mutase [EC:2.4.1.- 5.4.99.30]	ko00520~Amino sugar and nucleotide sugar metabolism;	IPR004901~Reversibly glycosylated polypeptide family;IPR029044~Nucleotide-diphospho-sugar transferases;
W5C290;W5BHI2;W5AQ43	W5C290	Uncharacterized protein	1	52.095	0.0313974	753	_SSLSEFDDLAGHPGFDK(su)QGTR_	3	788.696	12617000	1.0984	DDLAGHPGFDKQGTRFKRLIK	..........K......R...	cytosol	GO:0006082~organic acid metabolic process;GO:0006091~generation of precursor metabolites and energy;GO:0006099~tricarboxylic acid cycle;GO:0006101~citrate metabolic process;GO:0008150~biological_process;GO:0008152~metabolic process;GO:0009060~aerobic respiration;GO:0009987~cellular process;GO:0015980~energy derivation by oxidation of organic compounds;GO:0019752~carboxylic acid metabolic process;…	GO:0003824~catalytic activity;GO:0004591~oxoglutarate dehydrogenase (succinyl-transferring) activity;GO:0005488~binding;GO:0016491~oxidoreductase activity;GO:0016624~oxidoreductase activity, acting on the aldehyde or oxo group of donors, disulfide as acceptor;GO:0016903~oxidoreductase activity, acting on the aldehyde or oxo group of donors;GO:0019842~vitamin binding;GO:0030976~thiamine pyrophosph…		K00164	OGDH, sucA; 2-oxoglutarate dehydrogenase E1 component [EC:1.2.4.2]	ko00020~Citrate cycle (TCA cycle);ko00310~Lysine degradation;ko00380~Tryptophan metabolism;	IPR001017~Dehydrogenase, E1 component;IPR005475~Transketolase-like, pyrimidine-binding domain;IPR011603~2-oxoglutarate dehydrogenase E1 component;IPR029061~Thiamin diphosphate-binding fold;
W5C290;W5BHI2;W5AQ43	W5C290	Uncharacterized protein	1	99.752	7.72767e-05	443	_VSTILNEEFK(su)K_	2	704.372	21985000	-1.096			cytosol	GO:0006082~organic acid metabolic process;GO:0006091~generation of precursor metabolites and energy;GO:0006099~tricarboxylic acid cycle;GO:0006101~citrate metabolic process;GO:0008150~biological_process;GO:0008152~metabolic process;GO:0009060~aerobic respiration;GO:0009987~cellular process;GO:0015980~energy derivation by oxidation of organic compounds;GO:0019752~carboxylic acid metabolic process;…	GO:0003824~catalytic activity;GO:0004591~oxoglutarate dehydrogenase (succinyl-transferring) activity;GO:0005488~binding;GO:0016491~oxidoreductase activity;GO:0016624~oxidoreductase activity, acting on the aldehyde or oxo group of donors, disulfide as acceptor;GO:0016903~oxidoreductase activity, acting on the aldehyde or oxo group of donors;GO:0019842~vitamin binding;GO:0030976~thiamine pyrophosph…		K00164	OGDH, sucA; 2-oxoglutarate dehydrogenase E1 component [EC:1.2.4.2]	ko00020~Citrate cycle (TCA cycle);ko00310~Lysine degradation;ko00380~Tryptophan metabolism;	IPR001017~Dehydrogenase, E1 component;IPR005475~Transketolase-like, pyrimidine-binding domain;IPR011603~2-oxoglutarate dehydrogenase E1 component;IPR029061~Thiamin diphosphate-binding fold;
W4ZQ56	W4ZQ56	Uncharacterized protein	1	57.106	0.0324013	7	_NPK(su)YSGSMDAFK_	2	722.824	2790400	4.5143			nuclear	GO:0006810~transport;GO:0008150~biological_process;GO:0051179~localization;GO:0051234~establishment of localization;		GO:0005575~cellular_component;GO:0016020~membrane;GO:0016021~integral component of membrane;GO:0031224~intrinsic component of membrane;GO:0044425~membrane part;				IPR018108~Mitochondrial substrate/solute carrier;IPR023395~Mitochondrial carrier domain;
W5EPT9;W5EBQ6	W5EPT9	Uncharacterized protein	1	93.649	0.00140073	46	_AAENVYIK(su)K_	2	568.303	13601000	1.3281	EERAAENVYIKKMEQEKREKL	..........K......R...	chloroplast
W5H1K6;W5GT88;W5GDE3	W5H1K6	Uncharacterized protein	1	97.273	4.66788e-05	194	_ICQTYDLDK(su)VDVLK_	3	603.969	99973000	2.2526	SRICQTYDLDKVDVLKYRDLE	..........K......R...	mitochondria							IPR018786~Protein of unknown function DUF2343;
W5H2C0;W5GBY0	W5H2C0	Uncharacterized protein	1	85.355	0.00155432	91	_FQK(su)GWNTLR_	2	625.32	2174200	2.0083	RAATAEKRFQKGWNTLREEGR	..........K.......E..	cytosol	GO:0005975~carbohydrate metabolic process;GO:0005996~monosaccharide metabolic process;GO:0006006~glucose metabolic process;GO:0006007~glucose catabolic process;GO:0008150~biological_process;GO:0008152~metabolic process;GO:0009056~catabolic process;GO:0016052~carbohydrate catabolic process;GO:0019318~hexose metabolic process;GO:0019320~hexose catabolic process;GO:0044699~single-organism process;GO…		GO:0005575~cellular_component;GO:0005622~intracellular;GO:0005623~cell;GO:0005737~cytoplasm;GO:0005739~mitochondrion;GO:0043226~organelle;GO:0043227~membrane-bounded organelle;GO:0043229~intracellular organelle;GO:0043231~intracellular membrane-bounded organelle;GO:0044424~intracellular part;GO:0044444~cytoplasmic part;GO:0044464~cell part;
A0A096URP1;W5DQY3	A0A096URP1	Uncharacterized protein	0.999642	119.99	9.07993e-08	115	_KPEDFAK(su)YQAFELIHAR_	3	721.7	11062000	0.16049	GLGKKPEDFAKYQAFELIHAR	...K......K..........	chloroplast	GO:0006091~generation of precursor metabolites and energy;GO:0006464~cellular protein modification process;GO:0008150~biological_process;GO:0008152~metabolic process;GO:0009765~photosynthesis, light harvesting;GO:0009987~cellular process;GO:0015979~photosynthesis;GO:0018298~protein-chromophore linkage;GO:0019684~photosynthesis, light reaction;GO:0044237~cellular metabolic process;	GO:0005488~binding;GO:0016168~chlorophyll binding;GO:0043169~cation binding;GO:0046872~metal ion binding;GO:0046906~tetrapyrrole binding;GO:0097159~organic cyclic compound binding;GO:1901363~heterocyclic compound binding;	GO:0005575~cellular_component;GO:0005622~intracellular;GO:0005623~cell;GO:0005737~cytoplasm;GO:0009507~chloroplast;GO:0009521~photosystem;GO:0009522~photosystem I;GO:0009523~photosystem II;GO:0009536~plastid;GO:0016020~membrane;GO:0016021~integral component of membrane;GO:0031224~intrinsic component of membrane;GO:0043226~organelle;GO:0043227~membrane-bounded organelle;GO:0043229~intracellular or…	K08916	LHCB5; light-harvesting complex II chlorophyll a/b binding protein 5	ko00196~Photosynthesis - antenna proteins;	IPR001344~Chlorophyll A-B binding protein, plant;IPR022796~Chlorophyll A-B binding protein;IPR023329~Chlorophyll a/b binding protein domain;
W5GMQ9	W5GMQ9	Uncharacterized protein	1	53.237	0.0447221	164	_LEGTNVDQGK(su)R_	2	658.826	1061500	-1.4756			cytosol	GO:0005975~carbohydrate metabolic process;GO:0005996~monosaccharide metabolic process;GO:0006006~glucose metabolic process;GO:0006081~cellular aldehyde metabolic process;GO:0006089~lactate metabolic process;GO:0006090~pyruvate metabolic process;GO:0006091~generation of precursor metabolites and energy;GO:0006094~gluconeogenesis;GO:0006096~glycolytic process;GO:0006508~proteolysis;GO:0006511~ubiqu…	GO:0000166~nucleotide binding;GO:0001882~nucleoside binding;GO:0001883~purine nucleoside binding;GO:0003674~molecular_function;GO:0003824~catalytic activity;GO:0005488~binding;GO:0005507~copper ion binding;GO:0005524~ATP binding;GO:0017076~purine nucleotide binding;GO:0030554~adenyl nucleotide binding;GO:0032549~ribonucleoside binding;GO:0032550~purine ribonucleoside binding;GO:0032553~ribonucleo…		K01900	LSC2; succinyl-CoA synthetase beta subunit [EC:6.2.1.4 6.2.1.5]	ko00020~Citrate cycle (TCA cycle);ko00640~Propanoate metabolism;	IPR005809~Succinyl-CoA synthetase, beta subunit;IPR005811~ATP-citrate lyase/succinyl-CoA ligase;IPR013816~ATP-grasp fold, subdomain 2;IPR016102~Succinyl-CoA synthetase-like;IPR017866~Succinyl-CoA synthetase, beta subunit, conserved site;
W5GMQ9	W5GMQ9	Uncharacterized protein	1	93.195	0.00373781	33	_QK(su)EIFALR_	2	552.806	42647000	-0.34605			cytosol	GO:0005975~carbohydrate metabolic process;GO:0005996~monosaccharide metabolic process;GO:0006006~glucose metabolic process;GO:0006081~cellular aldehyde metabolic process;GO:0006089~lactate metabolic process;GO:0006090~pyruvate metabolic process;GO:0006091~generation of precursor metabolites and energy;GO:0006094~gluconeogenesis;GO:0006096~glycolytic process;GO:0006508~proteolysis;GO:0006511~ubiqu…	GO:0000166~nucleotide binding;GO:0001882~nucleoside binding;GO:0001883~purine nucleoside binding;GO:0003674~molecular_function;GO:0003824~catalytic activity;GO:0005488~binding;GO:0005507~copper ion binding;GO:0005524~ATP binding;GO:0017076~purine nucleotide binding;GO:0030554~adenyl nucleotide binding;GO:0032549~ribonucleoside binding;GO:0032550~purine ribonucleoside binding;GO:0032553~ribonucleo…		K01900	LSC2; succinyl-CoA synthetase beta subunit [EC:6.2.1.4 6.2.1.5]	ko00020~Citrate cycle (TCA cycle);ko00640~Propanoate metabolism;	IPR005809~Succinyl-CoA synthetase, beta subunit;IPR005811~ATP-citrate lyase/succinyl-CoA ligase;IPR013816~ATP-grasp fold, subdomain 2;IPR016102~Succinyl-CoA synthetase-like;IPR017866~Succinyl-CoA synthetase, beta subunit, conserved site;
A0A077RZQ5;W5CFW4	W5CFW4	Uncharacterized protein	1	56.81	0.0346313	9	_SCLK(su)EPFK_	2	554.771	4173500	0.7848			nuclear	GO:0006754~ATP biosynthetic process;GO:0015985~energy coupled proton transport, down electrochemical gradient;GO:0015986~ATP synthesis coupled proton transport;	GO:0015078~hydrogen ion transmembrane transporter activity;GO:0019829~cation-transporting ATPase activity;GO:0036442~hydrogen-exporting ATPase activity;GO:0044769~ATPase activity, coupled to transmembrane movement of ions, rotational mechanism;GO:0046933~proton-transporting ATP synthase activity, rotational mechanism;GO:0046961~proton-transporting ATPase activity, rotational mechanism;	GO:0000275~mitochondrial proton-transporting ATP synthase complex, catalytic core F(1);GO:0005575~cellular_component;GO:0005622~intracellular;GO:0005623~cell;GO:0005737~cytoplasm;GO:0005739~mitochondrion;GO:0005740~mitochondrial envelope;GO:0005743~mitochondrial inner membrane;GO:0005753~mitochondrial proton-transporting ATP synthase complex;GO:0016020~membrane;GO:0016469~proton-transporting two-…				IPR006721~ATPase, F1 complex, epsilon subunit, mitochondrial;
W5CFW4	W5CFW4	Uncharacterized protein	0.999503	62.338	0.0498237	33	_WADEK(su)QQKPTVR_	3	529.27	7285400	-0.041154	HFSLSKWADEKQQKPTVRTDD	..........K......R...	nuclear	GO:0006754~ATP biosynthetic process;GO:0015985~energy coupled proton transport, down electrochemical gradient;GO:0015986~ATP synthesis coupled proton transport;	GO:0015078~hydrogen ion transmembrane transporter activity;GO:0019829~cation-transporting ATPase activity;GO:0036442~hydrogen-exporting ATPase activity;GO:0044769~ATPase activity, coupled to transmembrane movement of ions, rotational mechanism;GO:0046933~proton-transporting ATP synthase activity, rotational mechanism;GO:0046961~proton-transporting ATPase activity, rotational mechanism;	GO:0000275~mitochondrial proton-transporting ATP synthase complex, catalytic core F(1);GO:0005575~cellular_component;GO:0005622~intracellular;GO:0005623~cell;GO:0005737~cytoplasm;GO:0005739~mitochondrion;GO:0005740~mitochondrial envelope;GO:0005743~mitochondrial inner membrane;GO:0005753~mitochondrial proton-transporting ATP synthase complex;GO:0016020~membrane;GO:0016469~proton-transporting two-…				IPR006721~ATPase, F1 complex, epsilon subunit, mitochondrial;
W5DSZ0;W5GCE2;W5H3C5;W5EPA8;W5HFX6	W5H3C5	Uncharacterized protein	1	111.01	0.00250151	211	_TVSLCVK(su)R_	2	531.784	38360000	-0.32224	GDSKTVSLCVKRLVYTNDAGE	...K......K..........	chloroplast		GO:0003824~catalytic activity;GO:0016491~oxidoreductase activity;		K02641	petH; ferredoxin--NADP+ reductase [EC:1.18.1.2]	ko00195~Photosynthesis;	IPR001433~Oxidoreductase FAD/NAD(P)-binding;IPR001709~Flavoprotein pyridine nucleotide cytochrome reductase;IPR008333~Oxidoreductase, FAD-binding domain;IPR015701~Ferredoxin--NADP reductase;IPR017927~Ferredoxin reductase-type FAD-binding domain;IPR017938~Riboflavin synthase-like beta-barrel;
W5I7H7;W5HHD4;A0A096UQD1	W5I7H7	Uncharacterized protein	1	88.768	0.00186794	85	_SKEEAMADYITK(su)VK_	3	571.619	14667000	-0.56719			mitochondria		GO:0000062~fatty-acyl-CoA binding;GO:0003674~molecular_function;GO:0005488~binding;GO:0043167~ion binding;GO:0043168~anion binding;GO:0048037~cofactor binding;GO:0050662~coenzyme binding;GO:1901681~sulfur compound binding;		K08762	DBI, ACBP; diazepam-binding inhibitor (GABA receptor modulator, acyl-CoA-binding protein)	ko03320~PPAR signaling pathway;	IPR000582~Acyl-CoA-binding protein, ACBP;IPR014352~FERM/acyl-CoA-binding protein, 3-helical bundle;IPR022408~Acyl-CoA-binding protein, ACBP, conserved site;
W5HCG8	W5HCG8	Uncharacterized protein	1	75.589	0.00418165	42	_LAVAAWGLK(su)NCTAK_	2	801.919	0	-2.6449	TRLAVAAWGLKNCTAKEENFS	..L.......K..........	cytosol		GO:0003674~molecular_function;GO:0003824~catalytic activity;GO:0005488~binding;GO:0030170~pyridoxal phosphate binding;GO:0043167~ion binding;GO:0043168~anion binding;GO:0048037~cofactor binding;GO:0097159~organic cyclic compound binding;GO:1901363~heterocyclic compound binding;					IPR015422~Pyridoxal phosphate-dependent transferase, major region, subdomain 2;IPR015424~Pyridoxal phosphate-dependent transferase;
W5GL33;W5GV75;W5G8B1	W5GL33	Uncharacterized protein	1	90.453	1.26191e-06	27	_YDHHQK(su)GFNEVFGHGFNTK_	3	788.026	11924000	0.17278			cytosol							IPR003226~Metal-dependent protein hydrolase;
W5ADS2;W5A9E1;P69326;W5FEU1;W5FZV9;W5DYW0;W5GFK4;W5AFK5;W5GTD2;W5APC5;W5AGP4;A0A080YTV2;W4ZN25	W5ADS2	Uncharacterized protein	1	61.11	0.0229425	48	_LIFAGK(su)QLEDGR_	2	723.883	2780200	-0.023113			nuclear	GO:0006412~translation;GO:0008150~biological_process;GO:0008152~metabolic process;GO:0009058~biosynthetic process;GO:0009059~macromolecule biosynthetic process;GO:0009987~cellular process;GO:0010467~gene expression;GO:0019538~protein metabolic process;GO:0034645~cellular macromolecule biosynthetic process;GO:0043170~macromolecule metabolic process;GO:0044237~cellular metabolic process;GO:0044238~…	GO:0003674~molecular_function;GO:0003735~structural constituent of ribosome;GO:0005198~structural molecule activity;	GO:0005575~cellular_component;GO:0005622~intracellular;GO:0005623~cell;GO:0005737~cytoplasm;GO:0005840~ribosome;GO:0030529~ribonucleoprotein complex;GO:0032991~macromolecular complex;GO:0043226~organelle;GO:0043228~non-membrane-bounded organelle;GO:0043229~intracellular organelle;GO:0043232~intracellular non-membrane-bounded organelle;GO:0044424~intracellular part;GO:0044444~cytoplasmic part;GO:0…	K02977	RP-S27Ae, RPS27A; small subunit ribosomal protein S27Ae	ko03010~Ribosome;	IPR000626~Ubiquitin domain;IPR002906~Ribosomal protein S27a;IPR011332~Zinc-binding ribosomal protein;IPR019954~Ubiquitin conserved site;IPR019956~Ubiquitin;IPR029071~Ubiquitin-related domain;
W5GAW0;W5GJK7;W5GXC9	W5GAW0	Uncharacterized protein	1	65.056	0.0214351	82	_LIDPK(su)TGEEK_	2	615.317	3097500	2.6657			cytosol		GO:0016746~transferase activity, transferring acyl groups;GO:0016747~transferase activity, transferring acyl groups other than amino-acyl groups;					IPR002155~Thiolase;IPR016039~Thiolase-like;IPR020610~Thiolase, active site;IPR020613~Thiolase, conserved site;IPR020616~Thiolase, N-terminal;IPR020617~Thiolase, C-terminal;
Q41629;W5GJK4;W5GYF2;W5G5F2;Q41630	W5GYF2	Uncharacterized protein	1	152.47	2.25902e-13	116	_LLIQNQDEMIK(su)AGR_	2	864.951	51963000	-0.10763			chloroplast	GO:0044763~single-organism cellular process;GO:0044765~single-organism transport;GO:0055085~transmembrane transport;	GO:0003674~molecular_function;GO:0005215~transporter activity;	GO:0005575~cellular_component;GO:0005622~intracellular;GO:0005623~cell;GO:0005737~cytoplasm;GO:0005739~mitochondrion;GO:0005740~mitochondrial envelope;GO:0005743~mitochondrial inner membrane;GO:0016020~membrane;GO:0016021~integral component of membrane;GO:0019866~organelle inner membrane;GO:0031090~organelle membrane;GO:0031224~intrinsic component of membrane;GO:0031966~mitochondrial membrane;GO:…	K05863	SLC25A4S, ANT; solute carrier family 25 (mitochondrial adenine nucleotide translocator), member 4/5/6/31	ko04020~Calcium signaling pathway;ko04022~cGMP-PKG signaling pathway;ko05012~Parkinson's disease;ko05016~Huntington's disease;ko05166~HTLV-I infection;	IPR002067~Mitochondrial carrier protein;IPR002113~Adenine nucleotide translocator 1;IPR018108~Mitochondrial substrate/solute carrier;IPR023395~Mitochondrial carrier domain;
Q41629;W5GJK4;W5GYF2;W5G5F2;Q41630;W5ESV3	W5GYF2	Uncharacterized protein	1	88.092	0.000296084	125	_LSEPYK(su)GIGDCFGR_	2	849.893	12884000	-0.60174			chloroplast	GO:0044763~single-organism cellular process;GO:0044765~single-organism transport;GO:0055085~transmembrane transport;	GO:0003674~molecular_function;GO:0005215~transporter activity;	GO:0005575~cellular_component;GO:0005622~intracellular;GO:0005623~cell;GO:0005737~cytoplasm;GO:0005739~mitochondrion;GO:0005740~mitochondrial envelope;GO:0005743~mitochondrial inner membrane;GO:0016020~membrane;GO:0016021~integral component of membrane;GO:0019866~organelle inner membrane;GO:0031090~organelle membrane;GO:0031224~intrinsic component of membrane;GO:0031966~mitochondrial membrane;GO:…	K05863	SLC25A4S, ANT; solute carrier family 25 (mitochondrial adenine nucleotide translocator), member 4/5/6/31	ko04020~Calcium signaling pathway;ko04022~cGMP-PKG signaling pathway;ko05012~Parkinson's disease;ko05016~Huntington's disease;ko05166~HTLV-I infection;	IPR002067~Mitochondrial carrier protein;IPR002113~Adenine nucleotide translocator 1;IPR018108~Mitochondrial substrate/solute carrier;IPR023395~Mitochondrial carrier domain;
Q41629;W5GJK4;W5GYF2;W5G5F2;Q41630	W5GYF2	Uncharacterized protein	1	88.803	0.00918346	322	_M(ox)MM(ox)TSGEAVK(su)YK_	2	754.327	124210000	-0.26823			chloroplast	GO:0044763~single-organism cellular process;GO:0044765~single-organism transport;GO:0055085~transmembrane transport;	GO:0003674~molecular_function;GO:0005215~transporter activity;	GO:0005575~cellular_component;GO:0005622~intracellular;GO:0005623~cell;GO:0005737~cytoplasm;GO:0005739~mitochondrion;GO:0005740~mitochondrial envelope;GO:0005743~mitochondrial inner membrane;GO:0016020~membrane;GO:0016021~integral component of membrane;GO:0019866~organelle inner membrane;GO:0031090~organelle membrane;GO:0031224~intrinsic component of membrane;GO:0031966~mitochondrial membrane;GO:…	K05863	SLC25A4S, ANT; solute carrier family 25 (mitochondrial adenine nucleotide translocator), member 4/5/6/31	ko04020~Calcium signaling pathway;ko04022~cGMP-PKG signaling pathway;ko05012~Parkinson's disease;ko05016~Huntington's disease;ko05166~HTLV-I infection;	IPR002067~Mitochondrial carrier protein;IPR002113~Adenine nucleotide translocator 1;IPR018108~Mitochondrial substrate/solute carrier;IPR023395~Mitochondrial carrier domain;
Q41629;W5GJK4;W5GYF2;W5G5F2;Q41630	W5GYF2	Uncharacterized protein	1	169.88	3.464e-42	95	_NFAIDFLMGGVSAAVSK(su)TAAAPIER_	3	879.451	339720000	-1.4828			chloroplast	GO:0044763~single-organism cellular process;GO:0044765~single-organism transport;GO:0055085~transmembrane transport;	GO:0003674~molecular_function;GO:0005215~transporter activity;	GO:0005575~cellular_component;GO:0005622~intracellular;GO:0005623~cell;GO:0005737~cytoplasm;GO:0005739~mitochondrion;GO:0005740~mitochondrial envelope;GO:0005743~mitochondrial inner membrane;GO:0016020~membrane;GO:0016021~integral component of membrane;GO:0019866~organelle inner membrane;GO:0031090~organelle membrane;GO:0031224~intrinsic component of membrane;GO:0031966~mitochondrial membrane;GO:…	K05863	SLC25A4S, ANT; solute carrier family 25 (mitochondrial adenine nucleotide translocator), member 4/5/6/31	ko04020~Calcium signaling pathway;ko04022~cGMP-PKG signaling pathway;ko05012~Parkinson's disease;ko05016~Huntington's disease;ko05166~HTLV-I infection;	IPR002067~Mitochondrial carrier protein;IPR002113~Adenine nucleotide translocator 1;IPR018108~Mitochondrial substrate/solute carrier;IPR023395~Mitochondrial carrier domain;
Q41629;W5GJK4;W5GYF2;W5G5F2;Q41630;W5HI83;W5IC42;W5HVH0	W5GYF2	Uncharacterized protein	1	117.14	2.86044e-06	344	_SLFK(su)GAGANILR_	2	673.875	337560000	0.051964	LAKEGAKSLFKGAGANILRAI	.......S..K..........	chloroplast	GO:0044763~single-organism cellular process;GO:0044765~single-organism transport;GO:0055085~transmembrane transport;	GO:0003674~molecular_function;GO:0005215~transporter activity;	GO:0005575~cellular_component;GO:0005622~intracellular;GO:0005623~cell;GO:0005737~cytoplasm;GO:0005739~mitochondrion;GO:0005740~mitochondrial envelope;GO:0005743~mitochondrial inner membrane;GO:0016020~membrane;GO:0016021~integral component of membrane;GO:0019866~organelle inner membrane;GO:0031090~organelle membrane;GO:0031224~intrinsic component of membrane;GO:0031966~mitochondrial membrane;GO:…	K05863	SLC25A4S, ANT; solute carrier family 25 (mitochondrial adenine nucleotide translocator), member 4/5/6/31	ko04020~Calcium signaling pathway;ko04022~cGMP-PKG signaling pathway;ko05012~Parkinson's disease;ko05016~Huntington's disease;ko05166~HTLV-I infection;	IPR002067~Mitochondrial carrier protein;IPR002113~Adenine nucleotide translocator 1;IPR018108~Mitochondrial substrate/solute carrier;IPR023395~Mitochondrial carrier domain;
Q41629;W5GJK4;W5GYF2;W5G5F2;Q41630	W5GYF2	Uncharacterized protein	1	147.62	1.09814e-08	240	_TLK(su)SDGIAGLYR_	2	697.37	71722000	-0.21464			chloroplast	GO:0044763~single-organism cellular process;GO:0044765~single-organism transport;GO:0055085~transmembrane transport;	GO:0003674~molecular_function;GO:0005215~transporter activity;	GO:0005575~cellular_component;GO:0005622~intracellular;GO:0005623~cell;GO:0005737~cytoplasm;GO:0005739~mitochondrion;GO:0005740~mitochondrial envelope;GO:0005743~mitochondrial inner membrane;GO:0016020~membrane;GO:0016021~integral component of membrane;GO:0019866~organelle inner membrane;GO:0031090~organelle membrane;GO:0031224~intrinsic component of membrane;GO:0031966~mitochondrial membrane;GO:…	K05863	SLC25A4S, ANT; solute carrier family 25 (mitochondrial adenine nucleotide translocator), member 4/5/6/31	ko04020~Calcium signaling pathway;ko04022~cGMP-PKG signaling pathway;ko05012~Parkinson's disease;ko05016~Huntington's disease;ko05166~HTLV-I infection;	IPR002067~Mitochondrial carrier protein;IPR002113~Adenine nucleotide translocator 1;IPR018108~Mitochondrial substrate/solute carrier;IPR023395~Mitochondrial carrier domain;
Q41629;W5GJK4;W5GYF2;W5G5F2;Q41630;W5HI83;W5IC42	W5GYF2	Uncharacterized protein	1	115.34	1.13475e-06	105	_VK(su)LLIQNQDEMIK_	2	836.453	71359000	1.9359	KTAAAPIERVKLLIQNQDEMI	..........K.......E..	chloroplast	GO:0044763~single-organism cellular process;GO:0044765~single-organism transport;GO:0055085~transmembrane transport;	GO:0003674~molecular_function;GO:0005215~transporter activity;	GO:0005575~cellular_component;GO:0005622~intracellular;GO:0005623~cell;GO:0005737~cytoplasm;GO:0005739~mitochondrion;GO:0005740~mitochondrial envelope;GO:0005743~mitochondrial inner membrane;GO:0016020~membrane;GO:0016021~integral component of membrane;GO:0019866~organelle inner membrane;GO:0031090~organelle membrane;GO:0031224~intrinsic component of membrane;GO:0031966~mitochondrial membrane;GO:…	K05863	SLC25A4S, ANT; solute carrier family 25 (mitochondrial adenine nucleotide translocator), member 4/5/6/31	ko04020~Calcium signaling pathway;ko04022~cGMP-PKG signaling pathway;ko05012~Parkinson's disease;ko05016~Huntington's disease;ko05166~HTLV-I infection;	IPR002067~Mitochondrial carrier protein;IPR002113~Adenine nucleotide translocator 1;IPR018108~Mitochondrial substrate/solute carrier;IPR023395~Mitochondrial carrier domain;
W5GYF2;W5G5F2;Q41630	W5GYF2	Uncharacterized protein	1	73.219	0.00254827	324	_YK(su)SSLDAFQQILAK_	3	571.302	89491000	-0.23576			chloroplast	GO:0044763~single-organism cellular process;GO:0044765~single-organism transport;GO:0055085~transmembrane transport;	GO:0003674~molecular_function;GO:0005215~transporter activity;	GO:0005575~cellular_component;GO:0005622~intracellular;GO:0005623~cell;GO:0005737~cytoplasm;GO:0005739~mitochondrion;GO:0005740~mitochondrial envelope;GO:0005743~mitochondrial inner membrane;GO:0016020~membrane;GO:0016021~integral component of membrane;GO:0019866~organelle inner membrane;GO:0031090~organelle membrane;GO:0031224~intrinsic component of membrane;GO:0031966~mitochondrial membrane;GO:…	K05863	SLC25A4S, ANT; solute carrier family 25 (mitochondrial adenine nucleotide translocator), member 4/5/6/31	ko04020~Calcium signaling pathway;ko04022~cGMP-PKG signaling pathway;ko05012~Parkinson's disease;ko05016~Huntington's disease;ko05166~HTLV-I infection;	IPR002067~Mitochondrial carrier protein;IPR002113~Adenine nucleotide translocator 1;IPR018108~Mitochondrial substrate/solute carrier;IPR023395~Mitochondrial carrier domain;
W5GYF2;W5G5F2	W5GYF2	Uncharacterized protein	1	124.2	3.78599e-10	336	_SSLDAFQQILAK(su)EGAK_	2	903.468	16537000	1.2223			chloroplast	GO:0044763~single-organism cellular process;GO:0044765~single-organism transport;GO:0055085~transmembrane transport;	GO:0003674~molecular_function;GO:0005215~transporter activity;	GO:0005575~cellular_component;GO:0005622~intracellular;GO:0005623~cell;GO:0005737~cytoplasm;GO:0005739~mitochondrion;GO:0005740~mitochondrial envelope;GO:0005743~mitochondrial inner membrane;GO:0016020~membrane;GO:0016021~integral component of membrane;GO:0019866~organelle inner membrane;GO:0031090~organelle membrane;GO:0031224~intrinsic component of membrane;GO:0031966~mitochondrial membrane;GO:…	K05863	SLC25A4S, ANT; solute carrier family 25 (mitochondrial adenine nucleotide translocator), member 4/5/6/31	ko04020~Calcium signaling pathway;ko04022~cGMP-PKG signaling pathway;ko05012~Parkinson's disease;ko05016~Huntington's disease;ko05166~HTLV-I infection;	IPR002067~Mitochondrial carrier protein;IPR002113~Adenine nucleotide translocator 1;IPR018108~Mitochondrial substrate/solute carrier;IPR023395~Mitochondrial carrier domain;
W5DPM6	W5DPM6	Uncharacterized protein	1	60.398	0.0415073	160	_AM(ox)QLM(ox)TEK(su)R_	2	620.289	2791100	1.3299			chloroplast							IPR000644~CBS domain;
W5DPM6;W5EQ81;W5E9B7	W5DPM6	Uncharacterized protein	1	70.089	0.00743928	191	_AVVSEHK(su)EELNR_	2	755.878	1309600	1.4312	DVVRAVVSEHKEELNRLNAYI	.......S..K..........	chloroplast							IPR000644~CBS domain;
W5DPM6;W5EQ81;W5E9B7	W5DPM6	Uncharacterized protein	1	72.275	0.00804547	145	_LITVK(su)PETR_	2	578.832	8334200	-0.64624			chloroplast							IPR000644~CBS domain;
W5DPM6;W5EQ81;W5E9B7	W5DPM6	Uncharacterized protein	1	48.527	0.048492	130	_STK(su)VGDIMTEENK_	2	776.364	2518100	-0.95936	IVQGRSSKSTKVGDIMTEENK	..........K.......E..	chloroplast							IPR000644~CBS domain;
W5DPM6	W5DPM6	Uncharacterized protein	1	58.17	0.0311233	152	_VLK(su)AMQLMTEK_	2	696.367	1830400	0.013572	ITVKPETRVLKAMQLMTEKRI	...K......K..........	chloroplast							IPR000644~CBS domain;
W5F3P8;W5FPN2;W5FPI0;W5G4N7;W5G4H7	W5F3P8	Uncharacterized protein	1	50.108	0.0500063	50	_DGGSDYLGK(su)GVSK_	2	691.825	1489800	0.188			chloroplast	GO:0005975~carbohydrate metabolic process;GO:0006090~pyruvate metabolic process;GO:0006091~generation of precursor metabolites and energy;GO:0006096~glycolytic process;GO:0008150~biological_process;GO:0008152~metabolic process;GO:0009056~catabolic process;GO:0009987~cellular process;GO:0016052~carbohydrate catabolic process;GO:0044699~single-organism process;GO:0044710~single-organism metabolic p…	GO:0000287~magnesium ion binding;GO:0003674~molecular_function;GO:0003824~catalytic activity;GO:0004634~phosphopyruvate hydratase activity;GO:0005488~binding;GO:0016829~lyase activity;GO:0016835~carbon-oxygen lyase activity;GO:0016836~hydro-lyase activity;GO:0043167~ion binding;GO:0043169~cation binding;GO:0046872~metal ion binding;	GO:0000015~phosphopyruvate hydratase complex;GO:0005575~cellular_component;GO:0005622~intracellular;GO:0005623~cell;GO:0005737~cytoplasm;GO:0005829~cytosol;GO:0032991~macromolecular complex;GO:0043234~protein complex;GO:0044424~intracellular part;GO:0044444~cytoplasmic part;GO:0044445~cytosolic part;GO:0044464~cell part;GO:1902494~catalytic complex;	K01689	ENO, eno; enolase [EC:4.2.1.11]	ko00010~Glycolysis / Gluconeogenesis;ko00680~Methane metabolism;ko03018~RNA degradation;ko04066~HIF-1 signaling pathway;	IPR000941~Enolase;IPR020809~Enolase, conserved site;IPR020810~Enolase, C-terminal;IPR020811~Enolase, N-terminal;IPR029017~Enolase N-terminal domain-like;IPR029065~Enolase C-terminal domain-like;
W5EQ81;W5E9B7	W5EQ81	Uncharacterized protein	1	81.625	0.00245094	152	_VLK(su)AMQLMTDK_	2	689.359	2886000	1.6057	ITVKPETRVLKAMQLMTDKRI	...K......K..........	chloroplast							IPR000644~CBS domain;
W5BCV8	W5BCV8	Uncharacterized protein	1	61.444	0.0005827	464	_K(su)FNDSFMEQYQNHSR_	3	677.627	2663200	1.8817	DMPAIMSSFKKFNDSFMEQYQ	.......S..K..........	cytosol	GO:0008152~metabolic process;GO:0009058~biosynthetic process;	GO:0003674~molecular_function;GO:0003824~catalytic activity;GO:0005488~binding;GO:0030170~pyridoxal phosphate binding;GO:0043167~ion binding;GO:0043168~anion binding;GO:0048037~cofactor binding;GO:0097159~organic cyclic compound binding;GO:1901363~heterocyclic compound binding;		K14272	GGAT; glutamate--glyoxylate aminotransferase [EC:2.6.1.4 2.6.1.2 2.6.1.44]	ko00630~Glyoxylate and dicarboxylate metabolism;ko00710~Carbon fixation in photosynthetic organisms;ko00250~Alanine, aspartate and glutamate metabolism;ko00260~Glycine, serine and threonine metabolism;ko00220~Arginine biosynthesis;	IPR004839~Aminotransferase, class I/classII;IPR015421~Pyridoxal phosphate-dependent transferase, major region, subdomain 1;IPR015422~Pyridoxal phosphate-dependent transferase, major region, subdomain 2;IPR015424~Pyridoxal phosphate-dependent transferase;
W5G747	W5G747	Uncharacterized protein	1	68.846	0.0151817	10	_AAK(su)SPSYYK_	2	557.774	29437000	-1.9556			nuclear		GO:0016491~oxidoreductase activity;GO:0016624~oxidoreductase activity, acting on the aldehyde or oxo group of donors, disulfide as acceptor;GO:0016903~oxidoreductase activity, acting on the aldehyde or oxo group of donors;		K00161	PDHA, pdhA; pyruvate dehydrogenase E1 component alpha subunit [EC:1.2.4.1]	ko00010~Glycolysis / Gluconeogenesis;ko00020~Citrate cycle (TCA cycle);ko00620~Pyruvate metabolism;ko04066~HIF-1 signaling pathway;ko04922~Glucagon signaling pathway;ko05230~Central carbon metabolism in cancer;	IPR001017~Dehydrogenase, E1 component;IPR029061~Thiamin diphosphate-binding fold;
W5G747	W5G747	Uncharacterized protein	1	114.78	0.00453984	16	_SPSYYK(su)R_	2	500.74	10524000	-0.046884	WRAAKSPSYYKRGDYVPGLKV	.......S..K..........	nuclear		GO:0016491~oxidoreductase activity;GO:0016624~oxidoreductase activity, acting on the aldehyde or oxo group of donors, disulfide as acceptor;GO:0016903~oxidoreductase activity, acting on the aldehyde or oxo group of donors;		K00161	PDHA, pdhA; pyruvate dehydrogenase E1 component alpha subunit [EC:1.2.4.1]	ko00010~Glycolysis / Gluconeogenesis;ko00020~Citrate cycle (TCA cycle);ko00620~Pyruvate metabolism;ko04066~HIF-1 signaling pathway;ko04922~Glucagon signaling pathway;ko05230~Central carbon metabolism in cancer;	IPR001017~Dehydrogenase, E1 component;IPR029061~Thiamin diphosphate-binding fold;
W5G747;W5GMC7	W5G747	Uncharacterized protein	1	76.049	0.000786227	107	_LLLAHDLATPAELK(su)DMEK_	3	703.37	79755000	-0.58503	AHDLATPAELKDMEKEIRKEV	..........K......R...	nuclear		GO:0016491~oxidoreductase activity;GO:0016624~oxidoreductase activity, acting on the aldehyde or oxo group of donors, disulfide as acceptor;GO:0016903~oxidoreductase activity, acting on the aldehyde or oxo group of donors;		K00161	PDHA, pdhA; pyruvate dehydrogenase E1 component alpha subunit [EC:1.2.4.1]	ko00010~Glycolysis / Gluconeogenesis;ko00020~Citrate cycle (TCA cycle);ko00620~Pyruvate metabolism;ko04066~HIF-1 signaling pathway;ko04922~Glucagon signaling pathway;ko05230~Central carbon metabolism in cancer;	IPR001017~Dehydrogenase, E1 component;IPR029061~Thiamin diphosphate-binding fold;
A0A096USQ0	A0A096USQ0	Uncharacterized protein	1	70.69	0.0203579	485	_VK(su)ILSTR_	2	458.777	4413800	0.32369			chloroplast	GO:0006418~tRNA aminoacylation for protein translation;GO:0006427~histidyl-tRNA aminoacylation;	GO:0000166~nucleotide binding;GO:0001882~nucleoside binding;GO:0001883~purine nucleoside binding;GO:0004812~aminoacyl-tRNA ligase activity;GO:0004821~histidine-tRNA ligase activity;GO:0005488~binding;GO:0005524~ATP binding;GO:0017076~purine nucleotide binding;GO:0030554~adenyl nucleotide binding;GO:0032549~ribonucleoside binding;GO:0032550~purine ribonucleoside binding;GO:0032553~ribonucleotide b…	GO:0005575~cellular_component;GO:0005622~intracellular;GO:0005623~cell;GO:0005737~cytoplasm;GO:0044424~intracellular part;GO:0044464~cell part;	K01892	HARS, hisS; histidyl-tRNA synthetase [EC:6.1.1.21]	ko00970~Aminoacyl-tRNA biosynthesis;	IPR004154~Anticodon-binding;IPR004516~Histidine-tRNA ligase/ATP phosphoribosyltransferase regulatory subunit;IPR006195~Aminoacyl-tRNA synthetase, class II;IPR015807~Histidine-tRNA ligase;
W5AKK3;W5AAW2;W4ZUF2	W5AKK3	Uncharacterized protein	1	99.174	0.000306828	60	_ALQK(su)MTSGPEK_	2	645.324	17167000	3.0638	TSVKVSKALQKMTSGPEKESK	...K......K..........	chloroplast	GO:0006754~ATP biosynthetic process;GO:0015985~energy coupled proton transport, down electrochemical gradient;GO:0015986~ATP synthesis coupled proton transport;	GO:0015078~hydrogen ion transmembrane transporter activity;GO:0019829~cation-transporting ATPase activity;GO:0036442~hydrogen-exporting ATPase activity;GO:0044769~ATPase activity, coupled to transmembrane movement of ions, rotational mechanism;GO:0046933~proton-transporting ATP synthase activity, rotational mechanism;GO:0046961~proton-transporting ATPase activity, rotational mechanism;	GO:0033178~proton-transporting two-sector ATPase complex, catalytic domain;GO:0044424~intracellular part;GO:0045259~proton-transporting ATP synthase complex;GO:0045261~proton-transporting ATP synthase complex, catalytic core F(1);				IPR000131~ATPase, F1 complex, gamma subunit;IPR023633~ATPase, F1 complex, gamma subunit domain;
W5GBX1;A0A096UUU5	W5GBX1	Uncharacterized protein	1	88.101	0.000337118	120	_VAAAALNPVDSK(su)R_	2	706.381	5158800	0.82884			chloroplast	GO:0000096~sulfur amino acid metabolic process;GO:0006066~alcohol metabolic process;GO:0006081~cellular aldehyde metabolic process;GO:0006082~organic acid metabolic process;GO:0006090~pyruvate metabolic process;GO:0006520~cellular amino acid metabolic process;GO:0006544~glycine metabolic process;GO:0006546~glycine catabolic process;GO:0006631~fatty acid metabolic process;GO:0006633~fatty acid bio…	GO:0005488~binding;GO:0008270~zinc ion binding;GO:0016628~oxidoreductase activity, acting on the CH-CH group of donors, NAD or NADP as acceptor;GO:0035671~enone reductase activity;GO:0035798~2-alkenal reductase (NADP+) activity;GO:0043167~ion binding;GO:0043169~cation binding;GO:0046872~metal ion binding;GO:0046914~transition metal ion binding;	GO:0005575~cellular_component;GO:0005576~extracellular region;GO:0005622~intracellular;GO:0005623~cell;GO:0005737~cytoplasm;GO:0009507~chloroplast;GO:0009526~plastid envelope;GO:0009532~plastid stroma;GO:0009536~plastid;GO:0009570~chloroplast stroma;GO:0009579~thylakoid;GO:0009941~chloroplast envelope;GO:0010319~stromule;GO:0043226~organelle;GO:0043229~intracellular organelle;GO:0044422~organelle…	K18980	EO; 2-methylene-furan-3-one reductase [EC:1.3.1.105]		IPR002085~Alcohol dehydrogenase superfamily, zinc-type;IPR002364~Quinone oxidoreductase/zeta-crystallin, conserved site;IPR011032~GroES-like;IPR013154~Alcohol dehydrogenase, N-terminal;IPR016040~NAD(P)-binding domain;
W5HI59;W5I786;W5HSG3	W5HI59	Uncharacterized protein	1	75.819	0.00246907	45	_ELATDIESLK(su)K_	2	673.856	17877000	0.35878			nuclear							IPR025564~Cyanobacterial aminoacyl-tRNA synthetase, CAAD domain;
W5E8X2;W5CGE0;W5DA63;A0A080YUM6;W5DT01;A0A080YUM7	W5E8X2	Uncharacterized protein	1	61.56	0.0222623	29	_VK(su)FLDDQNR_	2	617.807	2229400	-0.49456	SRGQVTQVRVKFLDDQNRLIM	..........K......R...	cytosol	GO:0006412~translation;GO:0008150~biological_process;GO:0008152~metabolic process;GO:0009058~biosynthetic process;GO:0009059~macromolecule biosynthetic process;GO:0009987~cellular process;GO:0010467~gene expression;GO:0019538~protein metabolic process;GO:0034645~cellular macromolecule biosynthetic process;GO:0043170~macromolecule metabolic process;GO:0044237~cellular metabolic process;GO:0044238~…	GO:0003674~molecular_function;GO:0003735~structural constituent of ribosome;GO:0005198~structural molecule activity;	GO:0005575~cellular_component;GO:0005622~intracellular;GO:0005623~cell;GO:0005737~cytoplasm;GO:0005840~ribosome;GO:0030529~ribonucleoprotein complex;GO:0032991~macromolecular complex;GO:0043226~organelle;GO:0043228~non-membrane-bounded organelle;GO:0043229~intracellular organelle;GO:0043232~intracellular non-membrane-bounded organelle;GO:0044424~intracellular part;GO:0044444~cytoplasmic part;GO:0…	K02979	RP-S28e, RPS28; small subunit ribosomal protein S28e	ko03010~Ribosome;	IPR000289~Ribosomal protein S28e;IPR012340~Nucleic acid-binding, OB-fold;IPR028626~Ribosomal protein S28e conserved site;
W5F4Q3;W5G3P9;W5FNE4	W5F4Q3	Uncharacterized protein	1	113.47	2.80136e-07	259	_TPK(su)EVSTEEYNEFYK_	2	982.444	2844000	0.89593			cytosol	GO:0006457~protein folding;GO:0006950~response to stress;GO:0008150~biological_process;GO:0008152~metabolic process;GO:0009987~cellular process;GO:0019538~protein metabolic process;GO:0043170~macromolecule metabolic process;GO:0044237~cellular metabolic process;GO:0044238~primary metabolic process;GO:0044260~cellular macromolecule metabolic process;GO:0044267~cellular protein metabolic process;GO…	GO:0000166~nucleotide binding;GO:0001882~nucleoside binding;GO:0001883~purine nucleoside binding;GO:0005488~binding;GO:0005524~ATP binding;GO:0017076~purine nucleotide binding;GO:0030554~adenyl nucleotide binding;GO:0032549~ribonucleoside binding;GO:0032550~purine ribonucleoside binding;GO:0032553~ribonucleotide binding;GO:0032555~purine ribonucleotide binding;GO:0032559~adenyl ribonucleotide bin…		K09487	HSP90B, TRA1; heat shock protein 90kDa beta	ko04141~Protein processing in endoplasmic reticulum;ko04151~PI3K-Akt signaling pathway;ko04621~NOD-like receptor signaling pathway;ko04915~Estrogen signaling pathway;ko04918~Thyroid hormone synthesis;ko04626~Plant-pathogen interaction;ko05200~Pathways in cancer;ko05215~Prostate cancer;	IPR001404~Heat shock protein Hsp90 family;IPR003594~Histidine kinase-like ATPase, C-terminal domain;IPR019805~Heat shock protein Hsp90, conserved site;IPR020568~Ribosomal protein S5 domain 2-type fold;IPR020575~Heat shock protein Hsp90, N-terminal;
W5C4Q5;W5BPZ8;W5B2P8	W5C4Q5	Uncharacterized protein	0.989609	102.97	0.00093566	56	_DKEGK(su)LIPVALK_	2	705.914	4271400	-0.18002	VGPGSRDKEGKLIPVALKEGD	..........K.......E..	cytosol	GO:0006457~protein folding;GO:0008150~biological_process;GO:0008152~metabolic process;GO:0009987~cellular process;GO:0019538~protein metabolic process;GO:0043170~macromolecule metabolic process;GO:0044237~cellular metabolic process;GO:0044238~primary metabolic process;GO:0044260~cellular macromolecule metabolic process;GO:0044267~cellular protein metabolic process;GO:0071704~organic substance met…		GO:0005575~cellular_component;GO:0005622~intracellular;GO:0005623~cell;GO:0005737~cytoplasm;GO:0044424~intracellular part;GO:0044464~cell part;				IPR011032~GroES-like;IPR020818~Chaperonin Cpn10;
W5C4Q5;W5BPZ8;W5B2P8	W5C4Q5	Uncharacterized protein	1	43.233	0.0454297	63	_LIPVALK(su)EGDHVLLPEYGGLEVK_	3	863.811	13161000	3.6345	KEGKLIPVALKEGDHVLLPEY	...K......K..........	cytosol	GO:0006457~protein folding;GO:0008150~biological_process;GO:0008152~metabolic process;GO:0009987~cellular process;GO:0019538~protein metabolic process;GO:0043170~macromolecule metabolic process;GO:0044237~cellular metabolic process;GO:0044238~primary metabolic process;GO:0044260~cellular macromolecule metabolic process;GO:0044267~cellular protein metabolic process;GO:0071704~organic substance met…		GO:0005575~cellular_component;GO:0005622~intracellular;GO:0005623~cell;GO:0005737~cytoplasm;GO:0044424~intracellular part;GO:0044464~cell part;				IPR011032~GroES-like;IPR020818~Chaperonin Cpn10;
W5C4Q5;W5BPZ8;W5B2P8	W5C4Q5	Uncharacterized protein	1	88.768	0.000349393	42	_QLNSGK(su)VIAVGPGSR_	2	791.931	3202400	1.8773			cytosol	GO:0006457~protein folding;GO:0008150~biological_process;GO:0008152~metabolic process;GO:0009987~cellular process;GO:0019538~protein metabolic process;GO:0043170~macromolecule metabolic process;GO:0044237~cellular metabolic process;GO:0044238~primary metabolic process;GO:0044260~cellular macromolecule metabolic process;GO:0044267~cellular protein metabolic process;GO:0071704~organic substance met…		GO:0005575~cellular_component;GO:0005622~intracellular;GO:0005623~cell;GO:0005737~cytoplasm;GO:0044424~intracellular part;GO:0044464~cell part;				IPR011032~GroES-like;IPR020818~Chaperonin Cpn10;
W5C4Q5;W5BPZ8;W5B2P8	W5C4Q5	Uncharacterized protein	1	85.355	0.001938	18	_VLVEK(su)VVQPK_	2	619.871	5574900	0.45908			cytosol	GO:0006457~protein folding;GO:0008150~biological_process;GO:0008152~metabolic process;GO:0009987~cellular process;GO:0019538~protein metabolic process;GO:0043170~macromolecule metabolic process;GO:0044237~cellular metabolic process;GO:0044238~primary metabolic process;GO:0044260~cellular macromolecule metabolic process;GO:0044267~cellular protein metabolic process;GO:0071704~organic substance met…		GO:0005575~cellular_component;GO:0005622~intracellular;GO:0005623~cell;GO:0005737~cytoplasm;GO:0044424~intracellular part;GO:0044464~cell part;				IPR011032~GroES-like;IPR020818~Chaperonin Cpn10;
W5HBI8;W5I0V2;W5HPP3	W5HBI8	Uncharacterized protein	1	63.682	0.0117466	284	_EQHGVK(su)VSVNDIVIK_	3	588.988	23723000	1.2159			chloroplast		GO:0016740~transferase activity;GO:0016746~transferase activity, transferring acyl groups;		K00627	DLAT, aceF, pdhC; pyruvate dehydrogenase E2 component (dihydrolipoamide acetyltransferase) [EC:2.3.1.12]	ko00010~Glycolysis / Gluconeogenesis;ko00020~Citrate cycle (TCA cycle);ko00620~Pyruvate metabolism;	IPR000089~Biotin/lipoyl attachment;IPR001078~2-oxoacid dehydrogenase acyltransferase, catalytic domain;IPR003016~2-oxo acid dehydrogenase, lipoyl-binding site;IPR004167~E3-binding domain;IPR011053~Single hybrid motif;IPR023213~Chloramphenicol acetyltransferase-like domain;
W5HBI8;W5I0V2;W5HPP3	W5HBI8	Uncharacterized protein	1	161.51	3.69028e-07	278	_NELK(su)EQHGVK_	2	641.325	27795000	1.7838	DPLLAFRNELKEQHGVKVSVN	..L.......K..........	chloroplast		GO:0016740~transferase activity;GO:0016746~transferase activity, transferring acyl groups;		K00627	DLAT, aceF, pdhC; pyruvate dehydrogenase E2 component (dihydrolipoamide acetyltransferase) [EC:2.3.1.12]	ko00010~Glycolysis / Gluconeogenesis;ko00020~Citrate cycle (TCA cycle);ko00620~Pyruvate metabolism;	IPR000089~Biotin/lipoyl attachment;IPR001078~2-oxoacid dehydrogenase acyltransferase, catalytic domain;IPR003016~2-oxo acid dehydrogenase, lipoyl-binding site;IPR004167~E3-binding domain;IPR011053~Single hybrid motif;IPR023213~Chloramphenicol acetyltransferase-like domain;
W5HBI8;W5I0V2;W5HPP3	W5HBI8	Uncharacterized protein	1	110.97	1.15985e-06	355	_TISAISSEVK(su)QLAEK_	2	852.457	38197000	1.3837	KTISAISSEVKQLAEKARAGK	..........K......R...	chloroplast		GO:0016740~transferase activity;GO:0016746~transferase activity, transferring acyl groups;		K00627	DLAT, aceF, pdhC; pyruvate dehydrogenase E2 component (dihydrolipoamide acetyltransferase) [EC:2.3.1.12]	ko00010~Glycolysis / Gluconeogenesis;ko00020~Citrate cycle (TCA cycle);ko00620~Pyruvate metabolism;	IPR000089~Biotin/lipoyl attachment;IPR001078~2-oxoacid dehydrogenase acyltransferase, catalytic domain;IPR003016~2-oxo acid dehydrogenase, lipoyl-binding site;IPR004167~E3-binding domain;IPR011053~Single hybrid motif;IPR023213~Chloramphenicol acetyltransferase-like domain;
W5HM46;W5I602	W5HM46	Uncharacterized protein	1	105.35	0.000235124	109	_FAITK(su)SSTGR_	2	584.304	6091000	1.0135			chloroplast	GO:0006091~generation of precursor metabolites and energy;GO:0006810~transport;GO:0006812~cation transport;GO:0006833~water transport;GO:0006873~cellular ion homeostasis;GO:0006952~defense response;GO:0006970~response to osmotic stress;GO:0008150~biological_process;GO:0009605~response to external stimulus;GO:0009607~response to biotic stimulus;GO:0009617~response to bacterium;GO:0009651~response …		GO:0005575~cellular_component;GO:0005622~intracellular;GO:0005623~cell;GO:0005737~cytoplasm;GO:0009507~chloroplast;GO:0009526~plastid envelope;GO:0009532~plastid stroma;GO:0009534~chloroplast thylakoid;GO:0009535~chloroplast thylakoid membrane;GO:0009536~plastid;GO:0009570~chloroplast stroma;GO:0009579~thylakoid;GO:0009941~chloroplast envelope;GO:0010319~stromule;GO:0016020~membrane;GO:0031976~pl…
W5F2V2;W5G028;W5FDC0	W5F2V2	Uncharacterized protein	1	58.885	0.021073	110	_LSSTEIK(su)ELYGTR_	2	798.909	6873100	-1.0279	GRRKLSSTEIKELYGTRHIGR	...K......K..........	endoplasmic reticulum	GO:0010467~gene expression;GO:0019538~protein metabolic process;GO:0051604~protein maturation;	GO:0043169~cation binding;GO:0046872~metal ion binding;					IPR008380~HAD-superfamily hydrolase, subfamily IG, 5'-nucleotidase;IPR016695~Purine 5'-nucleotidase;IPR023214~HAD-like domain;
W5DNF1;W5HEH9	W5DNF1	Uncharacterized protein	1	54.787	0.0393491	232	_LYYK(su)LLK_	2	520.805	24487000	0.99284			chloroplast		GO:0003824~catalytic activity;GO:0003993~acid phosphatase activity;GO:0016787~hydrolase activity;GO:0016788~hydrolase activity, acting on ester bonds;GO:0016791~phosphatase activity;GO:0042578~phosphoric ester hydrolase activity;					IPR005519~Acid phosphatase (Class B);IPR010028~Acid phosphatase, plant;IPR023214~HAD-like domain;
W5BEV6;W5BUE8;W5APL6	W5BEV6	Uncharacterized protein	1	68.657	0.0176244	371	_TIK(su)QAVEMR_	2	588.308	0	-1.9324			endoplasmic reticulum	GO:0009894~regulation of catabolic process;GO:0019222~regulation of metabolic process;GO:0042176~regulation of protein catabolic process;GO:0051246~regulation of protein metabolic process;GO:0060255~regulation of macromolecule metabolic process;GO:0080090~regulation of primary metabolic process;	GO:0003674~molecular_function;GO:0030234~enzyme regulator activity;GO:0098772~molecular function regulator;	GO:0000502~proteasome complex;GO:0005575~cellular_component;GO:0005622~intracellular;GO:0005623~cell;GO:0032991~macromolecular complex;GO:0043234~protein complex;GO:0044424~intracellular part;GO:0044464~cell part;	K03032	PSMD1, RPN2; 26S proteasome regulatory subunit N2	ko03050~Proteasome;ko05169~Epstein-Barr virus infection;	IPR002015~Proteasome/cyclosome repeat;IPR011989~Armadillo-like helical;IPR016024~Armadillo-type fold;IPR016642~26S proteasome regulatory complex, non-ATPase subcomplex, Rpn2/Psmd1 subunit;
W5EAL0;W5DPH8;W5EU01;W5F8Q9	W5EAL0	Uncharacterized protein	1	70.552	0.0329808	672	_RPQAK(su)AYFAK_	2	640.343	3379900	0.90735	PTFKVKRPQAKAYFAKEITDM	...K......K..........	chloroplast		GO:0003674~molecular_function;GO:0003824~catalytic activity;		K01897	ACSL, fadD; long-chain acyl-CoA synthetase [EC:6.2.1.3]	ko00061~Fatty acid biosynthesis;ko00071~Fatty acid degradation;ko04146~Peroxisome;ko04920~Adipocytokine signaling pathway;ko03320~PPAR signaling pathway;	IPR000873~AMP-dependent synthetase/ligase;IPR020845~AMP-binding, conserved site;
W5E9S7;W5DUE4;W5ER56	W5E9S7	Uncharacterized protein	1	120.9	6.67433e-05	106	_SPK(su)VESVKPQASK_	3	495.603	72103000	-0.28845	EKPKVEAKSPKVESVKPQASK	...K......K..........	cytosol	GO:0006082~organic acid metabolic process;GO:0006091~generation of precursor metabolites and energy;GO:0006099~tricarboxylic acid cycle;GO:0006101~citrate metabolic process;GO:0008150~biological_process;GO:0008152~metabolic process;GO:0009060~aerobic respiration;GO:0009987~cellular process;GO:0015980~energy derivation by oxidation of organic compounds;GO:0019752~carboxylic acid metabolic process;…	GO:0003824~catalytic activity;GO:0004149~dihydrolipoyllysine-residue succinyltransferase activity;GO:0016417~S-acyltransferase activity;GO:0016740~transferase activity;GO:0016746~transferase activity, transferring acyl groups;GO:0016747~transferase activity, transferring acyl groups other than amino-acyl groups;GO:0016748~succinyltransferase activity;GO:0016751~S-succinyltransferase activity;	GO:0043234~protein complex;GO:0045240~dihydrolipoyl dehydrogenase complex;GO:0045252~oxoglutarate dehydrogenase complex;GO:1902494~catalytic complex;GO:1990234~transferase complex;	K00658	DLST, sucB; 2-oxoglutarate dehydrogenase E2 component (dihydrolipoamide succinyltransferase) [EC:2.3.1.61]	ko00020~Citrate cycle (TCA cycle);ko00310~Lysine degradation;	IPR000089~Biotin/lipoyl attachment;IPR001078~2-oxoacid dehydrogenase acyltransferase, catalytic domain;IPR003016~2-oxo acid dehydrogenase, lipoyl-binding site;IPR006255~Dihydrolipoamide succinyltransferase;IPR011053~Single hybrid motif;IPR023213~Chloramphenicol acetyltransferase-like domain;
W5E9S7;W5DUE4;W5ER56	W5E9S7	Uncharacterized protein	1	94.767	0.000824562	111	_VESVK(su)PQASK_	2	586.812	3807600	0.39204			cytosol	GO:0006082~organic acid metabolic process;GO:0006091~generation of precursor metabolites and energy;GO:0006099~tricarboxylic acid cycle;GO:0006101~citrate metabolic process;GO:0008150~biological_process;GO:0008152~metabolic process;GO:0009060~aerobic respiration;GO:0009987~cellular process;GO:0015980~energy derivation by oxidation of organic compounds;GO:0019752~carboxylic acid metabolic process;…	GO:0003824~catalytic activity;GO:0004149~dihydrolipoyllysine-residue succinyltransferase activity;GO:0016417~S-acyltransferase activity;GO:0016740~transferase activity;GO:0016746~transferase activity, transferring acyl groups;GO:0016747~transferase activity, transferring acyl groups other than amino-acyl groups;GO:0016748~succinyltransferase activity;GO:0016751~S-succinyltransferase activity;	GO:0043234~protein complex;GO:0045240~dihydrolipoyl dehydrogenase complex;GO:0045252~oxoglutarate dehydrogenase complex;GO:1902494~catalytic complex;GO:1990234~transferase complex;	K00658	DLST, sucB; 2-oxoglutarate dehydrogenase E2 component (dihydrolipoamide succinyltransferase) [EC:2.3.1.61]	ko00020~Citrate cycle (TCA cycle);ko00310~Lysine degradation;	IPR000089~Biotin/lipoyl attachment;IPR001078~2-oxoacid dehydrogenase acyltransferase, catalytic domain;IPR003016~2-oxo acid dehydrogenase, lipoyl-binding site;IPR006255~Dihydrolipoamide succinyltransferase;IPR011053~Single hybrid motif;IPR023213~Chloramphenicol acetyltransferase-like domain;
W5E9S7;W5DUE4;W5ER56	W5E9S7	Uncharacterized protein	1	119.03	0.000172866	181	_TDYKDEFVK(su)K_	2	686.835	22455000	1.3497			cytosol	GO:0006082~organic acid metabolic process;GO:0006091~generation of precursor metabolites and energy;GO:0006099~tricarboxylic acid cycle;GO:0006101~citrate metabolic process;GO:0008150~biological_process;GO:0008152~metabolic process;GO:0009060~aerobic respiration;GO:0009987~cellular process;GO:0015980~energy derivation by oxidation of organic compounds;GO:0019752~carboxylic acid metabolic process;…	GO:0003824~catalytic activity;GO:0004149~dihydrolipoyllysine-residue succinyltransferase activity;GO:0016417~S-acyltransferase activity;GO:0016740~transferase activity;GO:0016746~transferase activity, transferring acyl groups;GO:0016747~transferase activity, transferring acyl groups other than amino-acyl groups;GO:0016748~succinyltransferase activity;GO:0016751~S-succinyltransferase activity;	GO:0043234~protein complex;GO:0045240~dihydrolipoyl dehydrogenase complex;GO:0045252~oxoglutarate dehydrogenase complex;GO:1902494~catalytic complex;GO:1990234~transferase complex;	K00658	DLST, sucB; 2-oxoglutarate dehydrogenase E2 component (dihydrolipoamide succinyltransferase) [EC:2.3.1.61]	ko00020~Citrate cycle (TCA cycle);ko00310~Lysine degradation;	IPR000089~Biotin/lipoyl attachment;IPR001078~2-oxoacid dehydrogenase acyltransferase, catalytic domain;IPR003016~2-oxo acid dehydrogenase, lipoyl-binding site;IPR006255~Dihydrolipoamide succinyltransferase;IPR011053~Single hybrid motif;IPR023213~Chloramphenicol acetyltransferase-like domain;
W5BAG7;W5BNN1;W5B3X4;W5C4Q9	W5BAG7	Uncharacterized protein	1	63.216	0.0164214	11	_LVQK(su)QQYFQK_	2	705.375	2652800	2.6289			cytosol, nuclear		GO:0003674~molecular_function;GO:0003824~catalytic activity;GO:0004129~cytochrome-c oxidase activity;GO:0005215~transporter activity;GO:0008324~cation transmembrane transporter activity;GO:0009055~electron carrier activity;GO:0015002~heme-copper terminal oxidase activity;GO:0015075~ion transmembrane transporter activity;GO:0015077~monovalent inorganic cation transmembrane transporter activity;GO:…	GO:0005575~cellular_component;GO:0005622~intracellular;GO:0005623~cell;GO:0005737~cytoplasm;GO:0005739~mitochondrion;GO:0005740~mitochondrial envelope;GO:0005743~mitochondrial inner membrane;GO:0005746~mitochondrial respiratory chain;GO:0016020~membrane;GO:0031090~organelle membrane;GO:0031966~mitochondrial membrane;GO:0043226~organelle;GO:0043227~membrane-bounded organelle;GO:0043229~intracellul…
W5DFI9;W5CLD8;A0A077RVE4	W5DFI9	Uncharacterized protein	1	110.76	0.000441434	138	_AFHK(su)YLELR_	2	638.838	24843000	-1.771			cytosol			GO:0005575~cellular_component;GO:0005622~intracellular;GO:0005623~cell;GO:0005737~cytoplasm;GO:0005739~mitochondrion;GO:0005759~mitochondrial matrix;GO:0031974~membrane-enclosed lumen;GO:0043226~organelle;GO:0043229~intracellular organelle;GO:0043233~organelle lumen;GO:0044422~organelle part;GO:0044424~intracellular part;GO:0044429~mitochondrial part;GO:0044444~cytoplasmic part;GO:0044446~intrace…	K15414	C1QBP; complement component 1 Q subcomponent-binding protein, mitochondrial	ko05168~Herpes simplex infection;	IPR003428~Mitochondrial glycoprotein;

## Sheet: Table S2
Table S2. Protein GO enrichment based on biological process
Go Term	Mapping	Background	All mapping	All background	Fold enrichment	Fisher' exact Test P value	Mapping Protein IDs
GO:0006101~citrate metabolic process	15	92	107	22843	34.8075	1.60908e-20	W5AHH1;W5AIB2;W5EGU0;W5GIN8;W5C6B8;W5FQ35;W5E9S7;W5BFI3;W5EKJ6;W5C290;W5GWE4;W5B5M5;W5BYR1;W5EUP2;W5H1Q1;
GO:0006099~tricarboxylic acid cycle	14	90	107	22843	33.2089	2.22045e-16	W5AHH1;W5AIB2;W5GIN8;W5C6B8;W5FQ35;W5E9S7;W5BFI3;W5EKJ6;W5C290;W5GWE4;W5B5M5;W5BYR1;W5EUP2;W5H1Q1;
GO:0072350~tricarboxylic acid metabolic process	15	133	107	22843	24.0774	1.66533e-15	W5AHH1;W5AIB2;W5EGU0;W5GIN8;W5C6B8;W5FQ35;W5E9S7;W5BFI3;W5EKJ6;W5C290;W5GWE4;W5B5M5;W5BYR1;W5EUP2;W5H1Q1;
GO:0006091~generation of precursor metabolites and energy	27	890	107	22843	6.47654	4.04121e-14	W5AHH1;A0A096USW1;W5AIB2;W5GMQ9;A0A096URP1;W5C6B8;W5CCA9;W5BFI3;W5EKJ6;W5GWE4;W5B5M5;W5H1Q1;W5EGU0;W5GIN8;W5G4A2;W5FQ35;P00413;W5H4D1;W5E9S7;P12782;W5ETU1;W5C290;W5F3P8;W5D4R0;W5HM46;W5BYR1;W5EUP2;
GO:0009060~aerobic respiration	15	187	107	22843	17.1245	2.16382e-13	W5AHH1;W5AIB2;W5GIN8;W5C6B8;W5FQ35;W5H4D1;W5E9S7;W5BFI3;W5EKJ6;W5C290;W5GWE4;W5B5M5;W5BYR1;W5EUP2;W5H1Q1;
GO:0045333~cellular respiration	15	243	107	22843	13.1781	7.81586e-12	W5AHH1;W5AIB2;W5GIN8;W5C6B8;W5FQ35;W5H4D1;W5E9S7;W5BFI3;W5EKJ6;W5C290;W5GWE4;W5B5M5;W5BYR1;W5EUP2;W5H1Q1;
GO:0015980~energy derivation by oxidation of organic compounds	15	243	107	22843	13.1781	7.81586e-12	W5AHH1;W5AIB2;W5GIN8;W5C6B8;W5FQ35;W5H4D1;W5E9S7;W5BFI3;W5EKJ6;W5C290;W5GWE4;W5B5M5;W5BYR1;W5EUP2;W5H1Q1;
GO:0043436~oxoacid metabolic process	27	1159	107	22843	4.97336	1.63068e-11	W5AHH1;A0A096USW1;W5AIB2;W5C6B8;W5HJG0;W5BFI3;A0A077RW30;W5EKJ6;W5B7Y9;W5GWE4;W5B5M5;W5GQ48;W5H1Q1;W5GBX1;W5GUK3;W5EGU0;W5GST4;W5GIN8;W5IBV2;W5FQ35;W5E9S7;W5GWI9;W5C290;W5BYR1;W5DSM5;A0A077S2R7;W5EUP2;
GO:0006082~organic acid metabolic process	27	1163	107	22843	4.95625	1.76008e-11	W5AHH1;A0A096USW1;W5AIB2;W5C6B8;W5HJG0;W5BFI3;A0A077RW30;W5EKJ6;W5B7Y9;W5GWE4;W5B5M5;W5GQ48;W5H1Q1;W5GBX1;W5GUK3;W5EGU0;W5GST4;W5GIN8;W5IBV2;W5FQ35;W5E9S7;W5GWI9;W5C290;W5BYR1;W5DSM5;A0A077S2R7;W5EUP2;
GO:0019752~carboxylic acid metabolic process	27	1191	107	22843	4.83973	2.97731e-11	W5AHH1;A0A096USW1;W5AIB2;W5C6B8;W5HJG0;W5BFI3;A0A077RW30;W5EKJ6;W5B7Y9;W5GWE4;W5B5M5;W5GQ48;W5H1Q1;W5GBX1;W5GUK3;W5EGU0;W5GST4;W5GIN8;W5IBV2;W5FQ35;W5E9S7;W5GWI9;W5C290;W5BYR1;W5DSM5;A0A077S2R7;W5EUP2;
GO:0006090~pyruvate metabolic process	14	404	107	22843	7.39803	5.35088e-08	A0A096USW1;W5EGU0;W5GMQ9;W5GST4;W5CCA9;W5G4A2;W5HJG0;W5IBV2;W5H4D1;P12782;W5ETU1;W5F3P8;W5DSM5;W5GBX1;
GO:0055114~oxidation-reduction process	16	564	107	22843	6.05634	5.84701e-08	W5AHH1;W5AIB2;W5GIN8;W5C6B8;W5FQ35;P00413;W5H4D1;W5E9S7;W5BFI3;W5EKJ6;W5C290;W5GWE4;W5B5M5;W5BYR1;W5EUP2;W5H1Q1;
GO:0015985~energy coupled proton transport, down electrochemical gradient	10	194	107	22843	11.0044	3.19896e-07	P12112;W5CXE7;W5BEP1;Q332R4;W5G7P2;P06528;W5AMD4;W4ZP77;W5AKK3;W5CFW4;
GO:0015986~ATP synthesis coupled proton transport	10	194	107	22843	11.0044	3.19896e-07	P12112;W5CXE7;W5BEP1;Q332R4;W5G7P2;P06528;W5AMD4;W4ZP77;W5AKK3;W5CFW4;
GO:0006754~ATP biosynthetic process	10	208	107	22843	10.2637	5.76561e-07	P12112;W5CXE7;W5BEP1;Q332R4;W5G7P2;P06528;W5AMD4;W4ZP77;W5AKK3;W5CFW4;
GO:0009853~photorespiration	7	87	107	22843	17.177	3.18144e-06	A0A096USW1;W5B543;W5BKP3;W5GMQ9;W5BEP1;W5G7P2;W5H4D1;
GO:0043094~cellular metabolic compound salvage	7	128	107	22843	11.675	2.99567e-05	A0A096USW1;W5B543;W5BKP3;W5GMQ9;W5BEP1;W5G7P2;W5H4D1;
GO:0044724~single-organism carbohydrate catabolic process	9	286	107	22843	6.71809	5.96595e-05	P12782;W5ETU1;W5EGU0;W5GMQ9;W5F3P8;W5H2C0;W5CCA9;W5G4A2;W5H4D1;
GO:0044712~single-organism catabolic process	14	839	107	22843	3.56234	0.000149503	Q43206;A0A096USW1;W5EGU0;W5GMQ9;W5CCA9;W5G4A2;W5H4D1;P12782;W5ETU1;W5B7Y9;W5F3P8;W5H2C0;A0A077S2R7;W5GBX1;
GO:0006096~glycolytic process	8	252	107	22843	6.77733	0.000182358	P12782;W5ETU1;W5EGU0;W5GMQ9;W5F3P8;W5CCA9;W5G4A2;W5H4D1;
GO:0044710~single-organism metabolic process	36	4126	107	22843	1.8627	0.000186436	W5AHH1;W5AIB2;A0A096USW1;W5GMQ9;W5C6B8;W5CCA9;W5BFI3;W5BS00;A0A077RW30;W5EKJ6;W5GWE4;W5B7Y9;W5H2C0;W5B5M5;W5H1Q1;W5GUK3;W5GBX1;Q43206;W5EGU0;W5BKP3;W5GIN8;W5G4A2;W5FQ35;W5H4D1;P00413;W5E9S7;W5E9G6;P12782;W5ETU1;W5GWI9;W5C290;W5F3P8;W5D4R0;W5BYR1;A0A077S2R
GO:0016052~carbohydrate catabolic process	9	355	107	22843	5.41232	0.00026439	P12782;W5ETU1;W5EGU0;W5GMQ9;W5F3P8;W5H2C0;W5CCA9;W5G4A2;W5H4D1;
GO:1901575~organic substance catabolic process	17	1371	107	22843	2.64716	0.000631327	A0A096USW1;W5EGU0;W5GMQ9;W5BEP1;W5CCA9;W5G4A2;W5H4D1;W5BS00;P12782;W5ETU1;W5B7Y9;W5F3P8;W5H2C0;W5H3N4;W5G7P2;A0A077S2R7;W5GBX1;
GO:0006546~glycine catabolic process	4	39	107	22843	21.896	0.000748148	W5B7Y9;A0A077S2R7;A0A0C4BK59;W5GBX1;
GO:0009056~catabolic process	18	1553	107	22843	2.4744	0.000865666	Q43206;A0A096USW1;W5EGU0;W5GMQ9;W5BEP1;W5CCA9;W5G4A2;W5H4D1;P12782;W5BS00;W5ETU1;W5B7Y9;W5F3P8;W5H2C0;W5H3N4;W5G7P2;A0A077S2R7;W5GBX1;
GO:0080129~proteasome core complex assembly	4	41	107	22843	20.8279	0.000870277	W5GMQ9;W5BEP1;W5G7P2;W5H4D1;
GO:0009069~serine family amino acid metabolic process	5	94	107	22843	11.3556	0.000964681	A0A077RW30;A0A0C4BJE5;W5B7Y9;A0A077S2R7;W5GBX1;
GO:0015979~photosynthesis	11	681	107	22843	3.44838	0.00134435	P12782;A0A096USW1;W5EGU0;W5BKP3;P46285;W5B1X6;A0A096URP1;W5FAX3;W5D4R0;W5HM46;W5G7P2;
GO:0006544~glycine metabolic process	4	48	107	22843	17.7905	0.00139476	A0A0C4BJE5;W5B7Y9;A0A077S2R7;W5GBX1;
GO:0006006~glucose metabolic process	5	106	107	22843	10.0701	0.0015131	W5EGU0;W5GMQ9;W5H2C0;W5GYX5;W5BAB9;
GO:0051788~response to misfolded protein	4	52	107	22843	16.422	0.00176717	W5GMQ9;W5BEP1;W5G7P2;W5H4D1;
GO:0043248~proteasome assembly	4	56	107	22843	15.249	0.0021963	W5GMQ9;W5BEP1;W5G7P2;W5H4D1;
GO:0044238~primary metabolic process	39	5285	107	22843	1.57539	0.00248901	W5AHH1;A0A077S298;A0A096USW1;W5AIB2;W5GMQ9;W5BEP1;W5C6B8;W5BFI3;W5DCU4;W5CN13;W5F4Q3;W5EKJ6;W5EAP3;W5C4Q5;W5GWE4;W4ZY98;W5B5M5;W5GQ48;W5G7P2;W5F3C4;W5H1Q1;W5GUK3;W5GBX1;Q5I7L3;W5E8X2;W5GIN8;W5CHS3;W5FQ35;W5H4D1;W5E9S7;W5C290;W5I5G5;Q1XIR9;W5D4R0;W4ZPQ1;W5
GO:0005996~monosaccharide metabolic process	6	214	107	22843	5.98559	0.00331271	A0A096USW1;W5EGU0;W5GMQ9;W5H2C0;W5GYX5;W5BAB9;
GO:0006457~protein folding	8	418	107	22843	4.08586	0.00350674	W5DCU4;W5I877;W5F4Q3;W5C4Q5;W4ZY98;W5F3C4;W5A152;W5E3I4;
GO:0044723~single-organism carbohydrate metabolic process	11	819	107	22843	2.86733	0.00506179	P12782;A0A096USW1;W5ETU1;W5EGU0;W5GMQ9;W5F3P8;W5D4R0;W5H2C0;W5CCA9;W5G4A2;W5H4D1;
GO:0044763~single-organism cellular process	33	4399	107	22843	1.60151	0.00528418	W5AHH1;W5GYF2;W5AFK6;W5AIB2;A0A096USW1;W5GMQ9;W5C6B8;W5CCA9;A0A077RY29;W5BFI3;W5BS00;W5EKJ6;W5GWE4;Q41629;W5B5M5;W5H1Q1;W5GUK3;W5GBX1;Q43206;W5EGU0;W5GIN8;W5G4A2;W5FQ35;W5H4D1;P00413;W5E9S7;P12782;W5ETU1;W5C290;W5F3P8;W5D4R0;W5BYR1;W5EUP2;
GO:0035966~response to topologically incorrect protein	4	77	107	22843	11.0902	0.00548218	W5GMQ9;W5BEP1;W5G7P2;W5H4D1;
GO:0032787~monocarboxylic acid metabolic process	9	588	107	22843	3.26764	0.00639516	W5BS00;A0A096USW1;W5GWI9;W5GST4;W5HJG0;W5DSM5;W5IBV2;W5GBX1;W5GUK3;
GO:0042044~fluid transport	3	29	107	22843	22.0848	0.00758909	W5ESL5;W5EGU0;W5HM46;
GO:0006833~water transport	3	29	107	22843	22.0848	0.00758909	W5ESL5;W5EGU0;W5HM46;
GO:0015977~carbon fixation	4	92	107	22843	9.282	0.00900733	W5E9G6;P12782;W5BKP3;P46285;
GO:0009071~serine family amino acid catabolic process	3	32	107	22843	20.0143	0.00925103	W5B7Y9;A0A077S2R7;W5GBX1;
GO:0044699~single-organism process	41	6106	107	22843	1.4335	0.0100836	W5AHH1;W5E9W6;W5ESL5;W5B543;W5AIB2;A0A096USW1;W5GMQ9;W5C6B8;W5CCA9;W5BFI3;W5BS00;A0A077RW30;W5EKJ6;W5GWE4;W5B7Y9;W5H2C0;W5B5M5;W5H1Q1;W5GUK3;W5GBX1;Q43206;W5EGU0;W5BKP3;W5GIN8;W5G4A2;W5FQ35;W5H4D1;P00413;W5E9S7;W5E9G6;P12782;W5ETU1;W5GWI9;W5C290;W5F3P8;W5
GO:0042026~protein refolding	3	34	107	22843	18.837	0.0104408	W5I877;W5A152;W5E3I4;
GO:0019318~hexose metabolic process	5	199	107	22843	5.36397	0.0141367	W5EGU0;W5GMQ9;W5H2C0;W5GYX5;W5BAB9;
GO:0044267~cellular protein metabolic process	19	2215	107	22843	1.83126	0.0143336	A0A077S298;W5E8X2;W5GMQ9;W5BEP1;W5CHS3;W5H4D1;W5DCU4;W5CN13;W5F4Q3;W5EAP3;W5C4Q5;W5I5G5;W4ZPQ1;W4ZY98;W5H3N4;W5G7P2;W5F3C4;W5ADS2;Q5I7L3;
GO:0006108~malate metabolic process	3	45	107	22843	14.2324	0.0180932	W5AHH1;W5AIB2;W5FQ35;
GO:0006970~response to osmotic stress	4	120	107	22843	7.1162	0.0184842	W5ESL5;W5EGU0;W5GMQ9;W5HM46;
GO:0043648~dicarboxylic acid metabolic process	4	129	107	22843	6.61972	0.0223631	W5AHH1;W5AIB2;W5EKJ6;W5FQ35;
GO:1901565~organonitrogen compound catabolic process	4	131	107	22843	6.51866	0.0232807	W5BS00;W5B7Y9;A0A077S2R7;W5GBX1;
GO:0010038~response to metal ion	3	53	107	22843	12.0841	0.0247558	W5EGU0;W5G7P2;W5H4D1;
GO:0019538~protein metabolic process	20	2524	107	22843	1.69165	0.0247585	A0A077S298;W5E8X2;W5GMQ9;W5BEP1;W5F2V2;W5CHS3;W5H4D1;W5DCU4;W5CN13;W5F4Q3;W5EAP3;W5C4Q5;W5I5G5;W4ZPQ1;W4ZY98;W5H3N4;W5G7P2;W5F3C4;W5ADS2;Q5I7L3;
GO:0015988~energy coupled proton transmembrane transport, against electrochemical gradient	4	140	107	22843	6.0996	0.0276605	P12112;Q332R4;W5AMD4;W4ZP77;
GO:0015991~ATP hydrolysis coupled proton transport	4	140	107	22843	6.0996	0.0276605	P12112;Q332R4;W5AMD4;W4ZP77;
GO:0010039~response to iron ion	2	7	107	22843	60.996	0.0277808	W5EGU0;W5G7P2;
GO:0019685~photosynthesis, dark reaction	2	9	107	22843	47.4413	0.0368701	P12782;P46285;
GO:0019253~reductive pentose-phosphate cycle	2	9	107	22843	47.4413	0.0368701	P12782;P46285;
GO:1990267~response to transition metal nanoparticle	2	9	107	22843	47.4413	0.0368701	W5EGU0;W5G7P2;

## Sheet: Table S3
Table S3. Protein GO enrichment based on molecular function
Go Term	Mapping	Background	All mapping	All background	Fold enrichment	Fisher' exact Test P value	Mapping Protein IDs
GO:0046933~proton-transporting ATP synthase activity, rotational mechanism	8	84	137	44036	30.6124	8.23913e-09	P12112;Q332R4;W5G7P2;P06528;W5AMD4;W4ZP77;W5AKK3;W5CFW4;
GO:0044769~ATPase activity, coupled to transmembrane movement of ions, rotational mechanism	8	104	137	44036	24.7254	3.73394e-08	P12112;Q332R4;W5G7P2;P06528;W5AMD4;W4ZP77;W5AKK3;W5CFW4;
GO:0050662~coenzyme binding	18	1085	137	44036	5.33249	5.22709e-08	W5AM85;W5GIN8;W5G0E8;W5C6B8;W5I7H7;W5HJ96;W5IA32;W5BAB9;W5GSX0;W5BFI3;W5I020;W5C290;W5GWE4;W5FQ55;W5GYX5;W5A848;W5BYR1;W5EUP2;
GO:0048037~cofactor binding	20	1393	137	44036	4.61494	7.13732e-08	W5ESL5;W5BCV8;W5AM85;W5G0E8;W5C6B8;W5I7H7;W5HJ96;W5C4B7;W5I767;W5BAB9;A0A0C4BJE5;W5I020;W5C290;W5HCG8;W5GYX5;W5GQ48;W5A848;W5AUD8;A0A077S2R7;W5EUP2;
GO:0019829~cation-transporting ATPase activity	8	145	137	44036	17.7341	3.72443e-07	P12112;Q332R4;W5G7P2;P06528;W5AMD4;W4ZP77;W5AKK3;W5CFW4;
GO:0015078~hydrogen ion transmembrane transporter activity	12	488	137	44036	7.90403	4.09859e-07	P12112;W5CXE7;W5BEP1;Q332R4;W5G7P2;P06528;W5BAG7;W5AMD4;W4ZP77;W5AKK3;P00413;W5CFW4;
GO:0051287~NAD binding	9	216	137	44036	13.3929	4.12852e-07	W5BFI3;W5GWE4;W5GIN8;W5FQ55;W5GYX5;W5BYR1;W5IA32;W5GSX0;W5BAB9;
GO:0004742~dihydrolipoyllysine-residue acetyltransferase activity	4	7	137	44036	183.675	5.8513e-07	W5GST4;W5HJG0;W5DSM5;W5IBV2;
GO:0016418~S-acetyltransferase activity	4	7	137	44036	183.675	5.8513e-07	W5GST4;W5HJG0;W5DSM5;W5IBV2;
GO:0016417~S-acyltransferase activity	7	97	137	44036	23.196	5.98237e-07	W5EK41;W5GST4;W5B5M5;W5HJG0;W5DSM5;W5IBV2;W5E9S7;
GO:0030523~dihydrolipoamide S-acyltransferase activity	4	8	137	44036	160.715	1.02164e-06	W5GST4;W5HJG0;W5DSM5;W5IBV2;
GO:0016903~oxidoreductase activity, acting on the aldehyde or oxo group of donors	7	157	137	44036	14.3313	1.00617e-05	W5G747;W5C290;W5C6B8;W5GYX5;W5BF08;W5I8Y9;W5BAB9;
GO:0004448~isocitrate dehydrogenase activity	4	21	137	44036	61.2249	3.23037e-05	W5BFI3;W5GWE4;W5GIN8;W5BYR1;
GO:0003746~translation elongation factor activity	5	60	137	44036	26.7859	3.57271e-05	W5C669;Q03033;W5DQF4;W5BMW7;W5GUK3;
GO:0016829~lyase activity	10	593	137	44036	5.42042	0.000105409	W5G5P5;A0A077RW30;W5ETU1;W5B543;W5EGU0;W5EKJ6;W5F3P8;W5CCA9;W5G4A2;A0A077RST2;
GO:0030170~pyridoxal phosphate binding	8	390	137	44036	6.59345	0.000228759	W5ESL5;A0A0C4BJE5;W5BCV8;W5HCG8;W5GQ48;W5AUD8;A0A077S2R7;W5I767;
GO:0004449~isocitrate dehydrogenase (NAD+) activity	3	9	137	44036	107.144	0.000265756	W5GWE4;W5GIN8;W5BYR1;
GO:0016746~transferase activity, transferring acyl groups	11	916	137	44036	3.85998	0.000611666	W5GAW0;W5EK41;W5HBI8;W5GST4;W5B5M5;W5HJG0;W5DSM5;W5H1Q1;W5IBV2;W5C4B7;W5E9S7;
GO:0046961~proton-transporting ATPase activity, rotational mechanism	4	63	137	44036	20.4083	0.000974099	P12112;Q332R4;W5AKK3;W5CFW4;
GO:0036442~hydrogen-exporting ATPase activity	4	64	137	44036	20.0894	0.00102049	P12112;Q332R4;W5AKK3;W5CFW4;
GO:0030060~L-malate dehydrogenase activity	3	21	137	44036	45.9187	0.00175973	W5AHH1;W5AIB2;W5FQ35;
GO:0016836~hydro-lyase activity	5	165	137	44036	9.74032	0.00177302	W5B543;W5EGU0;W5EKJ6;W5F3P8;A0A077RST2;
GO:0016615~malate dehydrogenase activity	3	26	137	44036	37.0882	0.00275038	W5AHH1;W5AIB2;W5FQ35;
GO:0016624~oxidoreductase activity, acting on the aldehyde or oxo group of donors, disulfide as acceptor	3	30	137	44036	32.1431	0.00369202	W5G747;W5C290;W5C6B8;
GO:0008135~translation factor activity, nucleic acid binding	5	210	137	44036	7.65311	0.0042351	W5C669;Q03033;W5DQF4;W5BMW7;W5GUK3;
GO:0016835~carbon-oxygen lyase activity	6	341	137	44036	5.65567	0.00434051	A0A077RW30;W5B543;W5EGU0;W5EKJ6;W5F3P8;A0A077RST2;
GO:0003824~catalytic activity	69	16941	137	44036	1.30917	0.00502761	W5B543;W5GMQ9;W5C275;W5C6B8;W5GNR0;W5HJG0;W5BF08;W5BS00;W5H3C5;W5EKJ6;W5DS20;W5B5M5;W5A848;W5GQ48;W5I6Q0;W5GIK6;W5GUK3;W5HKB9;Q43206;Q03033;W5BKP3;W5G0E8;Q332N6;P00413;W5C4B7;W5I767;W5FWH2;W5EK41;A0A0C4BJE5;W5ETU1;W5I020;Q36814;W5F3P8;W5DQF4;W5H3N4;W5AUD8
GO:0016616~oxidoreductase activity, acting on the CH-OH group of donors, NAD or NADP as acceptor	6	363	137	44036	5.3129	0.00563725	W5AHH1;W5AIB2;W5FQ55;W5IA32;W5FQ35;W5GSX0;
GO:0016742~hydroxymethyl-, formyl- and related transferase activity	3	37	137	44036	26.0619	0.00564811	A0A0C4BJE5;W5DJ96;W5EZW1;
GO:0004332~fructose-bisphosphate aldolase activity	3	39	137	44036	24.7254	0.00627705	W5ETU1;W5CCA9;W5G4A2;
GO:0016747~transferase activity, transferring acyl groups other than amino-acyl groups	8	740	137	44036	3.47493	0.00859724	W5GAW0;W5EK41;W5GST4;W5B5M5;W5HJG0;W5DSM5;W5IBV2;W5E9S7;
GO:0005507~copper ion binding	5	258	137	44036	6.22928	0.00868879	W5BS00;W5EGU0;W5GMQ9;W5BEP1;P00413;
GO:0016491~oxidoreductase activity	28	5420	137	44036	1.66053	0.00877518	W5AM85;W5C275;W5C6B8;W5BF08;W5BAB9;W5G4K3;W5G747;W5BS00;W5H3C5;W5DS20;W5FQ55;W5A848;W5B755;Q43206;W5BKP3;W5G0E8;Q332N6;W5HJ96;P00413;W5FWH2;W5I020;W5C290;Q36814;W5GYX5;W5BAG7;A0A077S2R7;W5I8Y9;W5EUP2;
GO:0016832~aldehyde-lyase activity	3	47	137	44036	20.5169	0.00909285	W5ETU1;W5CCA9;W5G4A2;
GO:0016407~acetyltransferase activity	4	151	137	44036	8.51472	0.0116464	W5GST4;W5HJG0;W5DSM5;W5IBV2;
GO:0000287~magnesium ion binding	6	442	137	44036	4.36331	0.0125355	W5BFI3;W5E9G6;W5GWE4;W5GIN8;W5F3P8;W5BYR1;
GO:0003735~structural constituent of ribosome	10	1234	137	44036	2.60479	0.0152633	A0A077S298;W5CN13;W5EAP3;W5E8X2;W5I5G5;W4ZPQ1;W5CHS3;Q5I7K5;W5ADS2;Q5I7L3;
GO:0016751~S-succinyltransferase activity	2	6	137	44036	107.144	0.0154597	W5B5M5;W5E9S7;
GO:0004149~dihydrolipoyllysine-residue succinyltransferase activity	2	6	137	44036	107.144	0.0154597	W5B5M5;W5E9S7;
GO:0016748~succinyltransferase activity	2	6	137	44036	107.144	0.0154597	W5B5M5;W5E9S7;
GO:1901681~sulfur compound binding	3	66	137	44036	14.6105	0.0175856	W5C290;W5I7H7;W5C6B8;
GO:0016620~oxidoreductase activity, acting on the aldehyde or oxo group of donors, NAD or NADP as acceptor	4	182	137	44036	7.06441	0.0191601	W5GYX5;W5BF08;W5I8Y9;W5BAB9;
GO:0003674~molecular_function	40	9201	137	44036	1.39737	0.0215702	W5GYF2;W5ESL5;A0A077S298;W5BEV6;W5BUJ5;W5GMQ9;W5C275;W5GNR0;W5BFI3;W5CN13;W5EAP3;W5G513;W5GWE4;W5HCG8;Q41629;W5F3C4;W5GIK6;Q5I7K5;W5B755;W5HKB9;Q5I7L3;Q43206;W5CRJ0;W5BCV8;W5EAL0;W5E8X2;W5GIN8;W5I7H7;W5CHS3;P00413;W5I767;W5E6V3;W5E9G6;W5I5G5;W5F3P8;W4ZPQ1
GO:0004148~dihydrolipoyl dehydrogenase activity	2	8	137	44036	80.3577	0.0215769	W5AM85;W5A848;
GO:0004591~oxoglutarate dehydrogenase (succinyl-transferring) activity	2	9	137	44036	71.429	0.0246213	W5C290;W5C6B8;
GO:0005198~structural molecule activity	10	1363	137	44036	2.35826	0.0269192	A0A077S298;W5CN13;W5EAP3;W5E8X2;W5I5G5;W4ZPQ1;W5CHS3;Q5I7K5;W5ADS2;Q5I7L3;
GO:0016769~transferase activity, transferring nitrogenous groups	3	83	137	44036	11.618	0.0271343	W5B7Y9;W5GQ48;P84188;
GO:0003723~RNA binding	10	1371	137	44036	2.3445	0.0278052	W5C669;Q03033;W5BUJ5;W5EAP3;W5I5G5;W5DQF4;W5GNR0;W5BMW7;Q5I7L3;W5GUK3;
GO:0008483~transaminase activity	3	99	137	44036	9.74032	0.0376102	W5B7Y9;W5GQ48;P84188;

## Sheet: Table S4
Table S4. Protein GO enrichment based on cellular component
Go Term	Mapping	Background	All mapping	All background	Fold enrichment	Fisher' exact Test P value	Mapping Protein IDs
GO:0005737~cytoplasm	61	5615	83	19627	2.56895	3.33067e-16	A0A096USQ0;W5B543;P06528;W5HJG0;W5A152;W5BS00;W5DFI9;W5C4Q5;W5CXE7;W5H2C0;W5G7P2;W5F3C4;Q5I7K5;W5GUK3;Q03033;W5BKP3;Q332N6;P00413;W5H4D1;W5CFW4;P12112;Q36814;W5F3P8;W5H3N4;P84188;W5DSM5;W5E3I4;W5ADS2;W5E9W6;W5ESL5;W5GYF2;A0A077S298;A0A096USW1;A0A096URP1;W
GO:0044429~mitochondrial part	18	349	83	19627	12.1962	8.04912e-14	W5E9W6;W5GYF2;W5B543;W5GST4;W5BEP1;W5HJG0;W5IBV2;W5H4D1;P00413;W5CFW4;W5DFI9;W5CXE7;Q41629;W5G7P2;W5BAG7;W5F3C4;W5DSM5;W5EUP2;
GO:0044444~cytoplasmic part	53	4728	83	19627	2.65078	8.70415e-14	W5B543;P06528;W5HJG0;W5BS00;W5EKJ6;W5DFI9;W5CXE7;W5H2C0;W5G7P2;W5F3C4;Q5I7K5;W5GUK3;W5BKP3;Q332N6;P00413;W5H4D1;W5CFW4;P12112;Q36814;W5F3P8;P84188;W5DSM5;W5ADS2;W5E9W6;W5ESL5;W5GYF2;A0A077S298;A0A096USW1;A0A096URP1;W5BEP1;W5CN13;W5EAP3;W5GWE4;Q41629;W5BMW
GO:0045259~proton-transporting ATP synthase complex	11	112	83	19627	23.2247	3.81608e-11	P12112;W5CXE7;W5BEP1;Q332R4;W5G7P2;P06528;W5AMD4;W5AKK3;W4ZP77;W5H4D1;W5CFW4;
GO:0005739~mitochondrion	22	882	83	19627	5.89834	6.8361e-11	W5E9W6;W5GYF2;W5B543;W5GST4;W5BEP1;Q332N6;W5HJG0;W5IBV2;W5H4D1;P00413;W5CFW4;W5DFI9;W5CXE7;W5GWE4;W5H2C0;Q332R4;Q41629;W5G7P2;W5BAG7;W5F3C4;W5DSM5;W5EUP2;
GO:0044424~intracellular part	69	10134	83	19627	1.61007	8.20315e-09	A0A096USQ0;W5BEV6;W5B543;P06528;W5HJG0;W5A152;W5AMD4;W5BS00;W5DFI9;W5C4Q5;W5CXE7;W5FAX3;W5H2C0;W5G7P2;W5F3C4;Q5I7K5;W5GUK3;Q03033;W5BKP3;Q332N6;W4ZP77;P00413;W5H4D1;W5CFW4;P12112;Q36814;W5F3P8;W5H3N4;P84188;W5DSM5;W5E3I4;W5ADS2;W4ZW01;W5E9W6;W5ESL5;W5GYF2
GO:0031966~mitochondrial membrane	12	268	83	19627	10.5882	1.63294e-08	W5E9W6;W5GYF2;W5B543;W5CXE7;W5BEP1;Q41629;W5G7P2;W5BAG7;W5EUP2;P00413;W5H4D1;W5CFW4;
GO:0005740~mitochondrial envelope	12	288	83	19627	9.85291	3.42768e-08	W5E9W6;W5GYF2;W5B543;W5CXE7;W5BEP1;Q41629;W5G7P2;W5BAG7;W5EUP2;P00413;W5H4D1;W5CFW4;
GO:0005743~mitochondrial inner membrane	10	181	83	19627	13.0646	6.89164e-08	W5GYF2;W5CXE7;W5BEP1;Q41629;W5G7P2;W5BAG7;W5EUP2;P00413;W5H4D1;W5CFW4;
GO:0005753~mitochondrial proton-transporting ATP synthase complex	5	20	83	19627	59.1175	1.09791e-06	W5CXE7;W5BEP1;W5G7P2;W5H4D1;W5CFW4;
GO:0045254~pyruvate dehydrogenase complex	4	7	83	19627	135.126	1.44518e-06	W5GST4;W5DSM5;W5HJG0;W5IBV2;
GO:0044455~mitochondrial membrane part	7	100	83	19627	16.5529	3.89856e-06	W5B543;W5CXE7;W5BEP1;W5G7P2;W5BAG7;W5H4D1;W5CFW4;
GO:0045261~proton-transporting ATP synthase complex, catalytic core F(1)	6	60	83	19627	23.647	5.01029e-06	P12112;Q332R4;W5AMD4;W5AKK3;W4ZP77;W5CFW4;
GO:0005759~mitochondrial matrix	6	64	83	19627	22.1691	6.94186e-06	W5DFI9;W5GST4;W5DSM5;W5F3C4;W5HJG0;W5IBV2;
GO:0005622~intracellular	67	11092	83	19627	1.42837	8.9554e-06	A0A096USQ0;W5BEV6;W5B543;P06528;W5HJG0;W5A152;W5BS00;W5DFI9;W5C4Q5;W5CXE7;W5FAX3;W5H2C0;W5G7P2;W5F3C4;Q5I7K5;W5GUK3;Q03033;W5BKP3;Q332N6;P00413;W5H4D1;W5CFW4;P12112;Q36814;W5DQF4;W5F3P8;W5H3N4;P84188;W5DSM5;W5E3I4;W5ADS2;W4ZW01;W5E9W6;W5ESL5;W5GYF2;A0A077
GO:0044446~intracellular organelle part	31	3270	83	19627	2.24176	1.41457e-05	W4ZW01;W5E9W6;W5ESL5;W5GYF2;W5B543;A0A096USW1;W5BEP1;P06528;W5HJG0;W5BS00;W5CXE7;W5DFI9;W5EAP3;A0A096UV91;Q41629;W5G7P2;W5F3C4;W5GBX1;Q5I7L3;W5GUK3;W5GST4;W5IBV2;P00413;W5H4D1;W5CFW4;P12112;Q36814;W5HM46;W5BAG7;W5DSM5;W5EUP2;
GO:0044422~organelle part	31	3271	83	19627	2.24108	1.4233e-05	W4ZW01;W5E9W6;W5ESL5;W5GYF2;W5B543;A0A096USW1;W5BEP1;P06528;W5HJG0;W5BS00;W5CXE7;W5DFI9;W5EAP3;A0A096UV91;Q41629;W5G7P2;W5F3C4;W5GBX1;Q5I7L3;W5GUK3;W5GST4;W5IBV2;P00413;W5H4D1;W5CFW4;P12112;Q36814;W5HM46;W5BAG7;W5DSM5;W5EUP2;
GO:0070013~intracellular organelle lumen	8	193	83	19627	9.80186	1.70333e-05	W5DFI9;W5GST4;W5BEP1;W5DSM5;W5F3C4;W5HJG0;W5IBV2;W5GUK3;
GO:0043233~organelle lumen	8	194	83	19627	9.75134	1.76146e-05	W5DFI9;W5GST4;W5BEP1;W5DSM5;W5F3C4;W5HJG0;W5IBV2;W5GUK3;
GO:0009536~plastid	17	1150	83	19627	3.49564	2.1539e-05	W5ESL5;W5B543;A0A096USW1;W5BKP3;A0A096URP1;W5BEP1;P06528;W5H4D1;P12782;P12112;P46285;Q36814;Q1XIR9;W5HM46;W5G7P2;W5GBX1;W5GUK3;
GO:0019866~organelle inner membrane	7	138	83	19627	11.9948	2.51679e-05	W5GYF2;W5CXE7;W5BEP1;Q41629;W5EUP2;P00413;W5CFW4;
GO:0031974~membrane-enclosed lumen	8	208	83	19627	9.095	2.76337e-05	W5DFI9;W5GST4;W5BEP1;W5DSM5;W5F3C4;W5HJG0;W5IBV2;W5GUK3;
GO:0005623~cell	69	12042	83	19627	1.35496	4.21824e-05	A0A096USQ0;W5BEV6;W5B543;P06528;W5HJG0;W5A152;W5BS00;W5DFI9;W5C4Q5;W5CXE7;W5FAX3;W5H2C0;W5A848;W5G7P2;W5F3C4;Q5I7K5;W5GUK3;Q03033;W5BKP3;Q332N6;P00413;W5H4D1;W5CFW4;P12112;Q36814;W5DQF4;W5F3P8;W5H3N4;P84188;W5DSM5;W5E3I4;W5ADS2;W4ZW01;W5E9W6;W5ESL5;W5GYF2
GO:1990204~oxidoreductase complex	7	157	83	19627	10.5432	5.21825e-05	W5B543;W5GST4;W5B1X6;W5DSM5;W5HJG0;W5IBV2;A0A0C4BK59;
GO:0009507~chloroplast	16	1104	83	19627	3.4271	5.31212e-05	W5ESL5;W5B543;A0A096USW1;W5BKP3;A0A096URP1;W5BEP1;P06528;P12782;P12112;P46285;Q36814;Q1XIR9;W5HM46;W5G7P2;W5GUK3;W5GBX1;
GO:0031090~organelle membrane	13	731	83	19627	4.20535	5.50559e-05	W5E9W6;W5BS00;W5GYF2;W5B543;W5CXE7;W5BEP1;Q41629;W5G7P2;W5BAG7;W5EUP2;P00413;W5H4D1;W5CFW4;
GO:1902494~catalytic complex	10	426	83	19627	5.55094	7.67171e-05	W5B543;W5GST4;W5B1X6;W5F3P8;W5B5M5;W5DSM5;W5HJG0;W5IBV2;A0A0C4BK59;W5E9S7;
GO:0033178~proton-transporting two-sector ATPase complex, catalytic domain	6	106	83	19627	13.3851	8.30096e-05	P12112;Q332R4;W5AMD4;W5AKK3;W4ZP77;W5CFW4;
GO:0044464~cell part	67	11691	83	19627	1.35519	8.97281e-05	A0A096USQ0;W5BEV6;W5B543;P06528;W5HJG0;W5A152;W5BS00;W5DFI9;W5C4Q5;W5CXE7;W5FAX3;W5H2C0;W5G7P2;W5F3C4;Q5I7K5;W5GUK3;Q03033;W5BKP3;Q332N6;P00413;W5H4D1;W5CFW4;P12112;Q36814;W5DQF4;W5F3P8;W5H3N4;P84188;W5DSM5;W5E3I4;W5ADS2;W4ZW01;W5E9W6;W5ESL5;W5GYF2;A0A077
GO:0016469~proton-transporting two-sector ATPase complex	5	59	83	19627	20.0398	0.000106014	W5CXE7;W5BEP1;W5G7P2;W5H4D1;W5CFW4;
GO:0031967~organelle envelope	7	193	83	19627	8.57663	0.000163748	W5GYF2;W5CXE7;W5BEP1;Q41629;W5EUP2;P00413;W5CFW4;
GO:0031975~envelope	7	195	83	19627	8.48866	0.000173232	W5GYF2;W5CXE7;W5BEP1;Q41629;W5EUP2;P00413;W5CFW4;
GO:0043226~organelle	52	8317	83	19627	1.47847	0.000349655	W5B543;P06528;W5HJG0;W5BS00;W5DFI9;W5CXE7;W5H2C0;W5G7P2;W5F3C4;Q5I7K5;W5GUK3;W5BKP3;Q332N6;P00413;W5H4D1;W5CFW4;P12112;Q36814;W5H3N4;P84188;W5DSM5;W5ADS2;W4ZW01;W5E9W6;W5ESL5;W5GYF2;A0A077S298;A0A096USW1;A0A096URP1;W5BEP1;W5CN13;W5EAP3;W5GWE4;A0A096UV91;Q
GO:0043229~intracellular organelle	52	8322	83	19627	1.47758	0.000355771	W5B543;P06528;W5HJG0;W5BS00;W5DFI9;W5CXE7;W5H2C0;W5G7P2;W5F3C4;Q5I7K5;W5GUK3;W5BKP3;Q332N6;P00413;W5H4D1;W5CFW4;P12112;Q36814;W5H3N4;P84188;W5DSM5;W5ADS2;W4ZW01;W5E9W6;W5ESL5;W5GYF2;A0A077S298;A0A096USW1;A0A096URP1;W5BEP1;W5CN13;W5EAP3;W5GWE4;A0A096UV91;Q
GO:0043234~protein complex	22	2290	83	19627	2.27176	0.000430929	W4ZW01;W5BEV6;W5B543;W5GST4;W5BEP1;W5HJG0;W5IBV2;W5H4D1;W5E9S7;W5CFW4;W5EKJ6;W5CXE7;A0A096UV91;W5B1X6;W5FAX3;W5F3P8;W5B5M5;W5H3N4;W5BMW7;W5G7P2;W5DSM5;A0A0C4BK59;
GO:0009579~thylakoid	9	529	83	19627	4.02312	0.00175182	P12112;Q36814;W5B1X6;W5FAX3;W5BEP1;W5HM46;P06528;W5GBX1;W5GUK3;
GO:0009535~chloroplast thylakoid membrane	6	214	83	19627	6.63	0.00210023	P12112;Q36814;W5BEP1;W5HM46;P06528;W5GUK3;
GO:0055035~plastid thylakoid membrane	6	214	83	19627	6.63	0.00210023	P12112;Q36814;W5BEP1;W5HM46;P06528;W5GUK3;
GO:0010319~stromule	3	19	83	19627	37.3373	0.00258699	A0A096USW1;W5HM46;W5GBX1;
GO:0042651~thylakoid membrane	7	328	83	19627	5.04661	0.00263036	P12112;Q36814;W5B1X6;W5BEP1;W5HM46;P06528;W5GUK3;
GO:0044436~thylakoid part	8	456	83	19627	4.14859	0.00313597	P12112;Q36814;W5B1X6;W5FAX3;W5BEP1;W5HM46;P06528;W5GUK3;
GO:0044434~chloroplast part	9	588	83	19627	3.61944	0.0033647	W5ESL5;A0A096USW1;P12112;Q36814;W5BEP1;W5HM46;P06528;W5GBX1;W5GUK3;
GO:0044435~plastid part	9	600	83	19627	3.54705	0.00380197	W5ESL5;A0A096USW1;P12112;Q36814;W5BEP1;W5HM46;P06528;W5GBX1;W5GUK3;
GO:0048046~apoplast	5	155	83	19627	7.62806	0.00414378	W5ESL5;A0A096USW1;W5EGU0;W5GBX1;W5GUK3;
GO:0034357~photosynthetic membrane	7	384	83	19627	4.31065	0.00567501	P12112;Q36814;W5B1X6;W5BEP1;W5HM46;P06528;W5GUK3;
GO:0009534~chloroplast thylakoid	6	276	83	19627	5.14065	0.0062181	P12112;Q36814;W5BEP1;W5HM46;P06528;W5GUK3;
GO:0031984~organelle subcompartment	6	277	83	19627	5.12209	0.00631221	P12112;Q36814;W5BEP1;W5HM46;P06528;W5GUK3;
GO:0031976~plastid thylakoid	6	277	83	19627	5.12209	0.00631221	P12112;Q36814;W5BEP1;W5HM46;P06528;W5GUK3;
GO:0032991~macromolecular complex	26	3639	83	19627	1.68953	0.00711229	W4ZW01;A0A077S298;W5B543;W5BEV6;A0A096USW1;W5BEP1;W5CN13;W5CXE7;W5EAP3;W5FAX3;W5B1X6;A0A096UV91;W5G7P2;W5BMW7;Q5I7K5;A0A0C4BK59;Q5I7L3;W5E8X2;W5CHS3;W5H4D1;W5CFW4;W5I5G5;W5F3P8;W4ZPQ1;W5H3N4;W5ADS2;
GO:0005777~peroxisome	4	104	83	19627	9.095	0.00951961	Q43206;A0A096USW1;W5GWI9;P84188;
GO:0005840~ribosome	12	1269	83	19627	2.23612	0.0175494	A0A077S298;W5CN13;A0A096USW1;W5EAP3;W5E8X2;W5I5G5;W5BEP1;W4ZPQ1;W5CHS3;Q5I7K5;W5ADS2;Q5I7L3;
GO:0045263~proton-transporting ATP synthase complex, coupling factor F(o)	3	49	83	19627	14.4777	0.0175733	W5CXE7;W5BEP1;P06528;
GO:0045240~dihydrolipoyl dehydrogenase complex	2	6	83	19627	78.8233	0.0209684	W5B5M5;W5E9S7;
GO:0045252~oxoglutarate dehydrogenase complex	2	6	83	19627	78.8233	0.0209684	W5B5M5;W5E9S7;
GO:0043227~membrane-bounded organelle	33	5690	83	19627	1.37144	0.0381146	W4ZW01;W5GYF2;W5B543;A0A096USW1;A0A096URP1;W5BEP1;P06528;W5BS00;W5CXE7;W5GWE4;A0A096UV91;W5H2C0;Q41629;W5G7P2;W5GUK3;W5EGU0;W5BKP3;Q332N6;P00413;W5H4D1;W5CFW4;P12782;P12112;W5GWI9;P46285;Q36814;Q1XIR9;Q332R4;W5HM46;W5H3N4;P84188;W5BAG7;W5EUP2;
GO:0005773~vacuole	4	178	83	19627	5.31393	0.0392052	W5BS00;A0A096USW1;W5EGU0;W5BEP1;
GO:0000276~mitochondrial proton-transporting ATP synthase complex, coupling factor F(o)	2	11	83	19627	42.9945	0.0415023	W5CXE7;W5BEP1;
GO:0033177~proton-transporting two-sector ATPase complex, proton-transporting domain	3	81	83	19627	8.75814	0.0451524	W5CXE7;W5BEP1;P06528;

## Sheet: Table S5
Table S5. Protein domain enrichment analysis
Domain	Mapping	Background	All mapping	All background	Fold enrichment	Fisher' exact Test P value	Mapping Protein IDs
IPR003016~2-oxo acid dehydrogenase, lipoyl-binding site	8	23	162	73609	158.044	3.63043e-14	W5HBI8;W5GST4;W5B5M5;W5HJG0;W5DSM5;W5IBV2;A0A0C4BK59;W5E9S7;
IPR000089~Biotin/lipoyl attachment	8	34	162	73609	106.912	8.93285e-13	W5HBI8;W5GST4;W5B5M5;W5HJG0;W5DSM5;W5IBV2;A0A0C4BK59;W5E9S7;
IPR011053~Single hybrid motif	8	35	162	73609	103.857	1.12266e-12	W5HBI8;W5GST4;W5B5M5;W5HJG0;W5DSM5;W5IBV2;A0A0C4BK59;W5E9S7;
IPR001078~2-oxoacid dehydrogenase acyltransferase, catalytic domain	7	28	162	73609	113.594	2.94883e-11	W5HBI8;W5GST4;W5B5M5;W5HJG0;W5DSM5;W5IBV2;W5E9S7;
IPR004167~E3-binding domain	5	15	162	73609	151.459	2.22403e-08	W5HBI8;W5GST4;W5HJG0;W5DSM5;W5IBV2;
IPR018108~Mitochondrial substrate/solute carrier	8	171	162	73609	21.2574	1.16718e-07	W5E9W6;W5GYF2;W5AFK6;W4ZZ25;W5GVS6;Q41629;W4ZQ56;A0A077RY29;
IPR023395~Mitochondrial carrier domain	8	173	162	73609	21.0116	1.26397e-07	W5E9W6;W5GYF2;W5AFK6;W4ZZ25;W5GVS6;Q41629;W4ZQ56;A0A077RY29;
IPR006257~Dihydrolipoyllysine-residue acetyltransferase component of pyruvate dehydrogenase complex	4	7	162	73609	259.644	2.08259e-07	W5GST4;W5HJG0;W5DSM5;W5IBV2;
IPR009001~Translation elongation factor EF1A/initiation factor IF2gamma, C-terminal	5	38	162	73609	59.7864	1.41059e-06	W5C669;W5ERS5;Q03033;W5DQF4;W5GUK3;
IPR004160~Translation elongation factor EFTu/EF1A, C-terminal	5	41	162	73609	55.4118	1.94189e-06	W5C669;W5ERS5;Q03033;W5DQF4;W5GUK3;
IPR016040~NAD(P)-binding domain	14	1303	162	73609	4.88202	7.14948e-06	W5AHH1;A0A096USW1;W5AIB2;W5IA32;W5FQ35;W5BAB9;W5GSX0;W5C4B7;W5BS00;W5FWH2;W5FQ55;A0A096UKR2;W5GYX5;W5GBX1;
IPR015424~Pyridoxal phosphate-dependent transferase	8	361	162	73609	10.0693	1.6808e-05	W5ESL5;A0A0C4BJE5;W5BCV8;W5HCG8;W5GQ48;W5AUD8;A0A077S2R7;W5I767;
IPR024084~Isopropylmalate dehydrogenase-like domain	4	32	162	73609	56.7971	4.49495e-05	W5BFI3;W5GWE4;W5GIN8;W5BYR1;
IPR015421~Pyridoxal phosphate-dependent transferase, major region, subdomain 1	7	316	162	73609	10.0653	7.65011e-05	W5ESL5;A0A0C4BJE5;W5BCV8;W5GQ48;W5AUD8;A0A077S2R7;W5I767;
IPR004434~Isocitrate dehydrogenase NAD-dependent	3	9	162	73609	151.459	0.000133618	W5GWE4;W5GIN8;W5BYR1;
IPR023213~Chloramphenicol acetyltransferase-like domain	7	352	162	73609	9.0359	0.00013792	W5HBI8;W5GST4;W5B5M5;W5HJG0;W5DSM5;W5IBV2;W5E9S7;
IPR020003~ATPase, alpha/beta subunit, nucleotide-binding domain, active site	4	47	162	73609	38.6703	0.000148163	P12112;Q332R4;W5AMD4;W4ZP77;
IPR031157~Tr-type G domain, conserved site	4	52	162	73609	34.952	0.000201627	W5C669;Q03033;W5DQF4;W5GUK3;
IPR000793~ATPase, F1/V1/A1 complex, alpha/beta subunit, C-terminal	4	54	162	73609	33.6575	0.000226079	P12112;Q332R4;W5AMD4;W4ZP77;
IPR004161~Translation elongation factor EFTu/EF1A, domain 2	4	63	162	73609	28.8493	0.000359732	W5C669;Q03033;W5DQF4;W5GUK3;
IPR000194~ATPase, F1/V1/A1 complex, alpha/beta subunit, nucleotide-binding domain	4	72	162	73609	25.2431	0.000535814	P12112;Q332R4;W5AMD4;W4ZP77;
IPR002067~Mitochondrial carrier protein	4	74	162	73609	24.5609	0.000581197	W5GYF2;W5AFK6;Q41629;A0A077RY29;
IPR029768~Fructose-bisphosphate aldolase class-I active site	3	18	162	73609	75.7294	0.000640602	W5ETU1;W5CCA9;W5G4A2;
IPR001017~Dehydrogenase, E1 component	3	20	162	73609	68.1565	0.000803136	W5G747;W5C290;W5C6B8;
IPR001252~Malate dehydrogenase, active site	3	20	162	73609	68.1565	0.000803136	W5AHH1;W5AIB2;W5FQ35;
IPR001804~Isocitrate and isopropylmalate dehydrogenases family	3	20	162	73609	68.1565	0.000803136	W5GWE4;W5GIN8;W5BYR1;
IPR000795~Transcription factor, GTP-binding domain	4	93	162	73609	19.5431	0.00113817	W5C669;Q03033;W5DQF4;W5GUK3;
IPR029061~Thiamin diphosphate-binding fold	4	96	162	73609	18.9324	0.00124846	W5G747;W5C290;W5C6B8;W5I6Q0;
IPR018370~Chaperonin Cpn60, conserved site	3	28	162	73609	48.6832	0.00162959	W5I877;W5A152;W5E3I4;
IPR015422~Pyridoxal phosphate-dependent transferase, major region, subdomain 2	5	235	162	73609	9.66759	0.00185858	W5ESL5;A0A0C4BJE5;W5BCV8;W5HCG8;W5AUD8;
IPR001236~Lactate/malate dehydrogenase, N-terminal	3	33	162	73609	41.307	0.00228623	W5AHH1;W5AIB2;W5FQ35;
IPR022383~Lactate/malate dehydrogenase, C-terminal	3	33	162	73609	41.307	0.00228623	W5AHH1;W5AIB2;W5FQ35;
IPR015955~Lactate dehydrogenase/glycoside hydrolase, family 4, C-terminal	3	33	162	73609	41.307	0.00228623	W5AHH1;W5AIB2;W5FQ35;
IPR001557~L-lactate/malate dehydrogenase	3	34	162	73609	40.092	0.00243022	W5AHH1;W5AIB2;W5FQ35;
IPR001844~Chaperonin Cpn60	3	34	162	73609	40.092	0.00243022	W5I877;W5A152;W5E3I4;
IPR005475~Transketolase-like, pyrimidine-binding domain	3	37	162	73609	36.8413	0.00288717	W5C290;W5C6B8;W5I6Q0;
IPR029769~Fructose-bisphosphate aldolase class-I, eukaryotic-type	3	39	162	73609	34.952	0.00321244	W5ETU1;W5CCA9;W5G4A2;
[truncated: 42 more rows]

## Sheet: Table S6
Table S6. Protein pathway enrichment analysis
[truncated: 18 more rows]

## Sheet: Table S7
Table S7. Protein interaction network of acetylated proteins
[truncated: 117 more rows]

[truncated: 5 more sheets: Table S8, Table S9, Table S10, Table S11, Table S12]
